# Supplementary material for: Coral-Associated Viral Assemblages From the Central Red Sea Align With Host Species and Contribute to Holobiont Genetic Diversity
Source: Front Microbiol. 2020 Sep 30;11:572534. doi: 10.3389/fmicb.2020.572534 (PMC7561429; doi:10.3389/fmicb.2020.572534)
Supplement: Supplementary file 2 [file Table_1.xlsx]

## Sheet: Table_S1
	Table S1. Overview of Red Sea metagenomes from 12 coral species and 2 outgroups. Depicted are the number and percentage of read over samples before and after quality filtering, as well as the fraction of read pairs annotated as viruses.
	Host species	Sample name	Total number of reads obtained	Number of paired reads	% of paired reads	Number of reads mapped to coral reads	% of coral reads	Number of non-coral reads	% of non-coral reads	Number of unclassified reads	Number of archaeal reads	Number of bacterial reads	Number of microbial eukaryotic reads	Number of viral reads	Number of viral reads classified on SEED	Number of viral reads classified on viral UNIPROT (Swissprot)	Number of viral reads classified on viral UNIPROT (Trembl)
	Acanthastrea echinata	ACA1	10462382	9767462	0.933579	4107083	0.420486	5660379	0.579514	5489420	402	144737	25259	561	2	61	108
		ACA2	3549942	3371270	0.949669	1496498	0.443897	1874772	0.556103	1831435	161	32633	10310	233	1	33	52
		ACA3	8999609	8277983	0.919816	3564224	0.430567	4713759	0.569433	4586023	256	107928	19137	415	1	43	97
		ACA4	5547002	5217537	0.940605	2112062	0.404801	3105475	0.595199	3003900	287	86057	14930	301	0	43	73
	Acropora cytherea	ACA5	318	300	0.943396	22	0.0733333	278	0.926667	274	0	3	1	0	0	0	0
		ACR1	791	733	0.926675	46	0.0627558	687	0.937244	667	0	8	12	0	0	0	0
		ACR2	8833	8256	0.934677	4065	0.492369	4191	0.507631	4102	0	66	23	0	0	0	0
		ACR3	3157	2924	0.926196	1398	0.478112	1526	0.521888	1507	0	15	3	1	0	0	0
		ACR4	8549	8063	0.943151	3453	0.428253	4610	0.571747	4529	1	54	25	1	0	0	0
		ACR5	10555704	9897185	0.937615	8982573	0.907589	914612	0.0924113	891475	164	14140	8712	121	1	15	22
	Diploastrea heliopora	DIP1	10486935	9921839	0.946114	4080001	0.411214	5841838	0.588786	5765473	477	43402	31657	829	4	41	246
		DIP2	7571579	7192402	0.949921	2995741	0.416515	4196661	0.583485	4138979	383	34672	22081	546	2	26	174
		DIP3	6826728	6494180	0.951287	2688907	0.414049	3805273	0.585951	3751065	334	32038	21284	552	4	33	156
		DIP4	6739378	6373135	0.945656	2724105	0.427436	3649030	0.572564	3603604	306	25931	18660	529	3	31	149
		DIP5	6463004	6166515	0.954125	2571807	0.41706	3594708	0.58294	3542740	288	30926	20177	577	2	51	181
	Fungia sp.	FUN1	7828686	7362746	0.940483	1516921	0.206027	5845825	0.793973	5775781	468	37095	31060	1421	40	251	311
		FUN2	3763028	3567175	0.947953	573698	0.160827	2993477	0.839173	2906279	463	43066	42304	1365	75	127	655
		FUN3	7271315	6840897	0.940806	1368297	0.200017	5472600	0.799983	5398062	494	35881	36987	1176	33	133	333
		FUN4	2837556	2684536	0.946073	293825	0.109451	2390711	0.890549	2286921	549	38580	64213	448	1	56	78
		FUN5	6960617	6599597	0.948134	1293739	0.196033	5305858	0.803967	5210961	532	42665	50164	1536	28	165	502
	Galaxea fascicularis	GAL1	3460817	3293864	0.951759	793523	0.240909	2500341	0.759091	2440290	400	27360	31694	597	8	104	145
		GAL2	576	503	0.873264	194	0.385686	309	0.614314	301	0	5	3	0	0	0	0
		GAL3	2451874	2342335	0.955324	533290	0.227675	1809045	0.772325	1769286	295	17491	21585	388	6	62	105
		GAL4	3340650	3193775	0.956034	751343	0.235252	2442432	0.764748	2399674	259	18087	23932	480	8	103	129
		GAL5	2765371	2634671	0.952737	571798	0.217028	2062873	0.782972	2009679	523	28272	23883	516	7	88	140
	Millepora platyphylla	MIL1	2534327	2400855	0.947334	29664	0.0123556	2371191	0.987644	2290468	183	27118	53125	297	1	22	32
		MIL2	5851419	5614909	0.959581	82368	0.0146695	5532541	0.98533	5226870	589	135515	168238	1329	134	526	588
		MIL3	3557456	3383616	0.951134	33190	0.00980903	3350426	0.990191	3256385	341	58143	35105	452	3	55	80
		MIL4	2537273	2409654	0.949702	20474	0.00849666	2389180	0.991503	2334478	238	33560	20583	321	5	36	48
		MIL5	4589681	4375689	0.953375	48236	0.0110236	4327453	0.988976	4202877	319	41214	82179	864	72	257	297
	Mycedium elephantotus	MYC1	12769445	11909468	0.932654	5669281	0.476031	6240187	0.523969	6159066	661	45017	33826	1617	9	121	226
		MYC2	12972497	11977068	0.923266	5667545	0.4732	6309523	0.5268	6233607	641	42657	31484	1134	6	54	128
		MYC3	10019047	9319192	0.930148	4389874	0.471057	4929318	0.528943	4862835	557	40399	24336	1191	9	94	156
		MYC4	9091489	8578776	0.943605	4071692	0.474624	4507084	0.525376	4444829	513	38141	22378	1223	10	82	156
	Pachyseris speciosa	PAC1	3262	3131	0.959841	136	0.0434366	2995	0.956563	2851	0	63	80	1	0	0	0
		PAC2	2302271	2205462	0.957951	483806	0.219367	1721656	0.780633	1687130	238	17082	16738	468	15	54	148
		PAC3	612624	585841	0.956282	122693	0.209431	463148	0.790569	454684	47	4022	4297	98	5	15	31
		PAC4	4540984	4329395	0.953405	1009915	0.233269	3319480	0.766731	3257979	407	28533	31811	750	26	103	218
		PAC5	2819941	2708989	0.960654	569250	0.210134	2139739	0.789866	2096423	244	20355	22122	595	32	75	188
	Pavona varians	PAV1	8397996	7957210	0.947513	1377227	0.173079	6579983	0.826921	6490648	884	42653	44939	859	10	148	187
		PAV2	8601751	8173584	0.950223	1390458	0.170116	6783126	0.829884	6679243	985	48261	53653	984	8	137	212
		PAV3	8045914	7657737	0.951755	1260840	0.164649	6396897	0.835351	6302032	923	42579	50531	832	11	119	177
		PAV4	15515673	13989462	0.901634	2616501	0.187034	11372961	0.812966	11258537	1047	56954	55344	1079	13	143	177
		PAV5	7169284	6800389	0.948545	1116621	0.1642	5683768	0.8358	5551630	1538	85241	44621	738	12	108	189
	Plerogyra sinuosa	PLE1	6309663	5913547	0.937221	1499538	0.253577	4414009	0.746423	4284702	468	86936	40039	1864	10	226	952
		PLE2	6891803	6503931	0.94372	1778712	0.273483	4725219	0.726517	4590488	489	91026	41143	2073	21	256	1115
		PLE3	6246883	5939218	0.950749	1470540	0.247598	4468678	0.752402	4345939	464	80704	39358	2213	7	279	1178
		PLE4	5646567	5348969	0.947296	1312270	0.245331	4036699	0.754669	3919286	716	76850	37975	1872	12	270	1034
	Pocillopora verrucosa	POC1	8210750	7754516	0.944435	6063395	0.781918	1691121	0.218082	1363401	161	24463	302866	230	5	16	40
		POC2	9275963	8677960	0.935532	7321533	0.843693	1356427	0.156307	1181666	132	18803	155642	184	2	18	27
		POC3	6778232	6429332	0.948526	4789154	0.744891	1640178	0.255109	1314481	176	34517	290696	308	9	40	94
		POC4	9972422	9204887	0.923034	7861884	0.854099	1343003	0.145901	1203748	100	27503	111505	147	2	27	47
	Porites lutea	POR1	2706211	2542922	0.939661	1084999	0.426674	1457923	0.573326	0	0	0	0	0	0	0	0
		POR2	14253130	13563331	0.951604	3351588	0.247107	10211743	0.752893	9941644	1786	141477	121440	5396	632	307	2809
		POR3	11456532	10836717	0.945899	3969981	0.366345	6866736	0.633655	6703198	994	96737	64490	1317	15	187	356
		POR4	7075277	6711484	0.948583	508469	0.075761	6203015	0.924239	6011619	1197	101656	87048	1495	47	287	428
		POR5	2255831	2134518	0.946222	150940	0.0707139	1983578	0.929286	1914501	362	40823	27421	471	4	62	95
	Stylophora pistillata	STY1	23821219	21664882	0.909478	17274018	0.797328	4390864	0.202672	3739116	291	53465	597389	603	9	70	91
		STY2	24795166	22571763	0.910329	19159843	0.848841	3411920	0.151159	3014125	188	32301	364764	542	10	82	58
		STY3	14997616	13958791	0.930734	10979441	0.786561	2979350	0.213439	2408445	623	43189	526618	475	9	44	58
		STY4	8472852	7871909	0.929074	6195314	0.787015	1676595	0.212985	1355485	129	18540	302169	272	3	33	28
		STY5	9518997	8941729	0.939356	6651225	0.743841	2290504	0.256159	1802431	178	22635	464907	353	6	49	54
	Xenia sp.	XEN1	4070722	3835587	0.942238	60229	0.0157027	3775358	0.984297	3661208	729	40046	72662	713	17	162	232
		XEN2	523	480	0.917782	9	0.01875	471	0.98125	453	1	4	13	0	0	0	0
		XEN3	4198720	3983100	0.948646	78212	0.019636	3904888	0.980364	3757384	787	61289	84645	783	7	189	294
		XEN4	3163163	2943339	0.930505	56619	0.0192363	2886720	0.980764	2769302	581	37196	78961	680	8	125	209
		XEN5	4002500	3679421	0.919281	76619	0.0208237	3602802	0.979176	3450365	844	80958	69929	706	9	134	255
	Underlined samples were excluded from further analyses due to low viral number or lack of replicates.

## Sheet: Table_S2
	Table S2. Overview of Red Sea metatranscriptomes from 8 coral species. Depicted are the number and percentage of read over samples before and after quality filtering, as well as the fraction of read pairs annotated as viruses.
	Host species	Sample name	Total number of reads obtained	Number of paired reads	% of paired reads	Number of reads mapped to coral reads	% of coral reads	Number of reads non-coral reads	% of non-coral reads	number of rRNA reads	% of rRNA reads	Number of non-rRNA reads	% of non-rRNA reads	Number of unclassified reads	Number of archaeal reads	Number of bacterial reads	Number of microbial eukaryotic reads	Number of viral reads	Number of viral reads classified on SEED	Number of viral reads classified on viral UNIPROT (Swissprot)	Number of viral reads classified on viral UNIPROT (Trembl)
	Acropora cytherea	ACR1	6666091	6378269	0.956823	6166121	0.966739	212148	0.0332611	2992	0.0141034	209156	0.985897	205019	22	1782	2290	43	0	2	13
		ACR2	7171267	6868255	0.957746	6177195	0.899383	691060	0.100617	519539	0.7518	171521	0.2482	164011	27	2997	4416	70	0	10	42
		ACR3	6407024	6094654	0.951246	5578372	0.915289	516282	0.0847106	4633	0.00897378	511649	0.991026	498720	87	6220	6523	99	0	10	23
		ACR4	15709922	15179627	0.966245	15136232	0.997141	43395	0.00285877	1987	0.0457887	41408	0.954211	40378	4	482	474	70	0	4	42
	Diploastrea heliopora	DIP2	10835585	10406475	0.960398	9457185	0.908779	949290	0.0912211	37108	0.0390903	912182	0.96091	863280	242	37300	11109	251	5	63	97
		DIP3	7467477	6927125	0.927639	6257402	0.903319	669723	0.0966812	10607	0.0158379	659116	0.984162	636327	93	9139	13411	146	1	19	35
		DIP4	6929077	6496662	0.937594	5465137	0.841222	1031525	0.158778	26022	0.0252267	1005503	0.974773	971147	196	21967	11958	235	12	29	48
		DIP5	7806889	7335569	0.939628	6322232	0.86186	1013337	0.13814	37998	0.0374979	975339	0.962502	951486	139	13483	9890	341	1	114	152
	Galaxea fascicularis	GAL1	6091700	5752183	0.944266	3330267	0.578957	2421916	0.421043	64482	0.0266244	2357434	0.973376	2292197	778	32331	31451	677	13	128	174
		GAL2	4805921	4561198	0.949079	3560955	0.780706	1000243	0.219294	75669	0.0756506	924574	0.924349	903095	132	9091	11880	376	5	101	150
		GAL3	8686598	8150667	0.938304	2336698	0.286688	5813969	0.713312	43738	0.00752292	5770231	0.992477	5593904	1216	96768	76997	1346	12	163	275
		GAL4	7667398	6985164	0.911021	1772762	0.25379	5212402	0.74621	35960	0.00689893	5176442	0.993101	5055678	928	49423	68911	1502	11	255	281
	Mycedium elephantotus	MYC1	11132687	10635150	0.955308	10321712	0.970528	313438	0.0294719	9801	0.0312693	303637	0.968731	291611	46	8941	2881	158	0	23	32
		MYC3	9461528	8994278	0.950616	7854329	0.873258	1139949	0.126742	603008	0.528978	536941	0.471022	491486	669	23102	21373	311	14	128	174
		MYC4	4913072	4632248	0.942841	3558982	0.768306	1073266	0.231694	8096	0.00754333	1065170	0.992457	1045722	134	11800	7207	307	3	22	35
		MYC5	6305944	5922431	0.939182	3776389	0.637642	2146042	0.362358	65130	0.0303489	2080912	0.969651	2022293	459	35800	20834	1526	38	356	713
	Pachyseris speciosa	PAC1	6346347	5861279	0.923567	1375085	0.234605	4486194	0.765395	28313	0.00631114	4457881	0.993689	4373046	534	41496	41384	1421	44	139	376
		PAC2	5891560	5302036	0.899938	1271738	0.239858	4030298	0.760142	32063	0.00795549	3998235	0.992045	3916701	556	39491	40205	1282	37	117	320
		PAC3	6857736	6064805	0.884374	1301328	0.21457	4763477	0.78543	37722	0.00791901	4725755	0.992081	4625615	682	51972	45995	1491	75	161	441
		PAC4	5403042	5050942	0.934833	1169297	0.231501	3881645	0.768499	24814	0.00639265	3856831	0.993607	3775815	684	44978	34261	1093	32	99	319
		PAC5	413042	25695	0.0622092	5068	0.197237	20627	0.802763	444	0.0215252	20183	0.978475	19568	11	395	202	7	1	1	2
	Pocillopora verrucosa	POC1	6786951	6436518	0.948367	6015896	0.934651	420622	0.0653493	7865	0.0186985	412757	0.981302	398567	35	3623	10099	433	4	257	299
		POC2	19641716	18317020	0.932557	18244274	0.996029	72746	0.0039715	7804	0.107277	64942	0.892723	51772	7	609	12491	63	11	27	47
		POC3	5567881	5256432	0.944063	5038571	0.958553	217861	0.0414466	4194	0.0192508	213667	0.980749	203749	30	2542	7201	145	0	14	91
		POC4	137219021	130195972	0.948819	129157992	0.992028	1037980	0.00797244	95235	0.0917503	942745	0.90825	833724	84	11409	96952	576	0	71	199
	Porites lutea	POR1	8554152	6398463	0.747995	5154987	0.80566	1243476	0.19434	654893	0.526663	588583	0.473337	0	0	0	0	0	0	0	0
		POR2	6975058	6711766	0.962252	5290078	0.78818	1421688	0.21182	591214	0.415854	830474	0.584146	809174	112	9519	10024	1645	18	739	1096
		POR3	7354031	6969779	0.947749	6176625	0.886201	793154	0.113799	16663	0.0210085	776491	0.978991	760397	84	7799	7968	243	2	46	110
		POR5	418969	9588	0.0228847	4315	0.450042	5273	0.549958	200	0.0379291	5073	0.962071	4991	0	44	38	0	0	0	0
	Stylophora pistillata	STY1	8567900	8029831	0.937199	7275954	0.906115	753877	0.0938845	24398	0.0323634	729479	0.967637	665041	96	21497	42689	156	4	33	27
		STY2	20328325	19403170	0.954489	19307748	0.995082	95422	0.00491786	39470	0.413636	55952	0.586364	42527	6	511	12829	79	0	0	50
		STY3	9328482	8832646	0.946847	8548592	0.96784	284054	0.0321596	19130	0.0673463	264924	0.932654	235681	55	3526	25586	76	0	6	20
		STY4	5290618	5091284	0.962323	5042962	0.990509	48322	0.00949112	10183	0.210732	38139	0.789268	26818	1	373	10896	51	0	7	37
		STY5	5092859	4845626	0.951455	4726539	0.975424	119087	0.0245762	11635	0.0977017	107452	0.902298	98777	8	1385	7247	35	0	0	9
	Underlined samples were excluded from analyses due to low viral number or lack of replicates.

## Sheet: Table_S3
	Table S3. Pairwise differences in viral composition between coral host viromes of metagenomes and metatranscriptomes
	Pairs	Df	Sums of Squares	F model	R2	p-value	p-adjusted
	DIP Metagenome vs DIP Metatranscriptome	1	0.146894	3.59299	0.339186	0.008	0.039375
	GAL Metagenome vs GAL Metatranscriptome	1	0.0535753	1.62018	0.212617	0.146	0.15407
	MYC Metagenome vs MYC Metatranscriptome	1	0.452789	5.61442	0.483401	0.026	0.0444231
	PAC Metagenome vs PAC Metatranscriptome	1	0.00953442	0.785798	0.1158	0.767	0.77067
	POC Metagenome vs POC Metatranscriptome	1	0.678308	5.48429	0.477547	0.027	0.0444231
	POR Metagenome vs POR Metatranscriptome	1	0.281091	2.62623	0.396339	0.133333	0.142132
	STY Metagenome vs STY Metatranscriptome	1	0.525375	6.03742	0.463084	0.007	0.039375
	FDR-adjusted p-values for pairwise PERMANOVA of viral families relative abundances.
	Numbers in bold represent significant differences in viral family composition between metagenomes vs metatranscriptomes samples of the same coral species.
	MG stands for metagenomes and MT for metatranscriptomes.
	Coral species abbreviations: ACA - Acanthastrea echinata, ACR - Acropora cytherea, DIP- Diploastrea heliopora, FUN - Fungia sp., GAL - Galaxea fascicularis, MIL - Millepora platyphylla, MYC - Mycedium elephantotus, PAC - Pachyseris speciosa, PAV - Pavona varians, PLE - Plerogyra sinuosa, POC - Pocillopora verrucosa, POR - Porites lutea, STY - Stylophora pistillata, and XEN - Xenia sp.
								.
								.
								.
								.

## Sheet: Table_S4
	Table S4. Pairwise differences in viral family richness of coral host viromes.
		MT_DIP	MT_GAL	MT_MYC	MT_PAC	MT_POC	MT_POR	MT_STY
	MG_DIP	0.251718	0.0369095	0.383724	0.0259144	0.0536983	0.2482	0.0553482
	MG_GAL	0.0722308	0.191775	0.134545	0.15383	0.00933629	0.0916933	0.0096979
	MG_MYC	0.0846644	0.169438	0.15383	0.134545	0.0116954	0.103657	0.0121352
	MG_PAC	0.176691	0.080353	0.283041	0.0603943	0.0343279	0.184973	0.0354194
	MG_POC	0.454877	0.00726069	0.320047	0.00475891	0.217908	0.481546	0.222103
	MG_POR	0.000809296	0.2056	0.00256848	0.250469	2.61433e-05	0.00333528	2.77707e-05
	MG_STY	0.0837926	0.14078	0.157057	0.108668	0.0101456	0.10562	0.0105558
	FDR-adjusted p-values for pairwise t-tests of observed viral families.
	Numbers in bold represent significant differences in viral family richness between metagenomes vs metatranscriptomes samples of the same coral species.
	MG stands for metagenomes and MT for metatranscriptomes.
	Coral species abbreviations: ACA - Acanthastrea echinata, ACR - Acropora cytherea, DIP- Diploastrea heliopora, FUN - Fungia sp., GAL - Galaxea fascicularis, MIL - Millepora platyphylla, MYC - Mycedium elephantotus, PAC - Pachyseris speciosa, PAV - Pavona varians, PLE - Plerogyra sinuosa, POC - Pocillopora verrucosa, POR - Porites lutea, STY - Stylophora pistillata, and XEN - Xenia sp.

## Sheet: Table_S5
	Table S5. Variation in viral communities explained by coral host traits.
				Metagenomes			Metatranscriptomes
				Inertia	Proportion		Inertia	Proportion
		Total		7.6747	1		10.682	1
	Species
		Constrained		4.7919	0.6244		6.891	0.6451
		Unconstrained		2.8828	0.3756		3.791	0.3549
	Family
		Constrained		4.5448	0.5922		6.7094	0.6281
		Unconstrained		3.1299	0.4078		3.9723	0.3719
	Order
		Constrained		0.6038	0.07867		N/A	N/A
		Unconstrained		7.0709	0.92133		N/A	N/A
	Major Clade
		Constrained		0.8973	0.1169		1.634	0.153
		Unconstrained		6.7774	0.8831		9.048	0.847
	Life history strategy
		Constrained		1.7543	0.2286		4.0471	0.3789
		Unconstrained		5.9204	0.7714		6.6347	0.6211
	Growth form typical
		Constrained		2.149	0.28		4.0545	0.3796
		Unconstrained		5.526	0.72		6.6273	0.6204
	Mode of larval development
		Constrained		0.8465	0.1103		1.1442	0.1071
		Unconstrained		6.8282	0.8897		9.5375	0.8929
	Sexual system
		Constrained		0.8052	0.1049		2.9016	0.2716
		Unconstrained		6.8695	0.8951		7.7802	0.7284
	Substrate
		Constrained		0.72146	0.09401		N/A	N/A
		Unconstrained		6.95324	0.90599		N/A	N/A
	Wave exposure preference
		Constrained		1.2788	0.1666		2.0909	0.1957
		Unconstrained		6.3959	0.8334		8.5908	0.8043
	Redundancy analyses were constrained independently to cnidarian taxonomical and ecological traits.
	Inertia represents the variance explain by each trait and proportion is the fraction of that variance with respect to the total variance found in each set of samples.

## Sheet: Table_S6
	Table S6. Spearman's rank correlation coefficient between viral and host log10-transformed abundances. Pairwise comparisons are only shown for correlation coeficients > 0.8 and p-values < 0.01
		Host (Class - Phylum)	Viral family	Spearman's rank correlation coefficient
	Bacteria	Pasteurellaceae (Gammaproteobacteria - Proteobacteria)	Siphoviridae	0.868313
		Helicobacteraceae (Epsilonproteobacteria - Proteobacteria)	Siphoviridae	0.861323
		Clostridiaceae (Clostridia - Firmicutes)	Siphoviridae	0.860658
		Erysipelotrichaceae (Erysipelotrichia - Firmicutes)	Siphoviridae	0.851485
		Pseudomonadaceae (Gammaproteobacteria - Proteobacteria)	Podoviridae	0.850887
		Comamonadaceae (Betaproteobacteria - Proteobacteria)	Podoviridae	0.849866
		Xanthomonadaceae (Gammaproteobacteria - Proteobacteria)	Podoviridae	0.846611
		Chitinophagaceae (Chitinophagia - Bacteroidetes)	Siphoviridae	0.846538
		Lactobacillaceae (Bacilli - Firmicutes)	Siphoviridae	0.840499
		Leptospiraceae (Spirochaetia - Spirochaetes)	Siphoviridae	0.840219
		Thiotrichaceae (Gammaproteobacteria - Proteobacteria)	Siphoviridae	0.837829
		Nocardiaceae (Actinobacteria - Actinobacteria)	Podoviridae	0.837516
		Carnobacteriaceae (Bacilli - Firmicutes)	Siphoviridae	0.835708
		Acidobacteriaceae (Acidobacteriia - Acidobacteria)	Siphoviridae	0.835495
		Corynebacteriaceae (Actinobacteria - Actinobacteria)	Siphoviridae	0.833294
		Paenibacillaceae (Bacilli - Firmicutes)	Siphoviridae	0.832869
		Eubacteriaceae (Clostridia - Firmicutes)	Siphoviridae	0.831164
		Polyangiaceae (Deltaproteobacteria - Proteobacteria)	Siphoviridae	0.826624
		Bifidobacteriaceae (Actinobacteria - Actinobacteria)	Siphoviridae	0.824842
		Selenomonadaceae (Negativicutes - Firmicutes)	Siphoviridae	0.823257
		Bacillaceae (Bacilli - Firmicutes)	Siphoviridae	0.821059
		Parachlamydiaceae (Chlamydiia - Chlamydiae)	Siphoviridae	0.820699
		Nocardiaceae (Actinobacteria - Actinobacteria)	Siphoviridae	0.820258
		Streptococcaceae (Bacilli - Firmicutes)	Siphoviridae	0.819821
		Peptoniphilaceae (Tissierellia - Firmicutes)	Siphoviridae	0.817705
		Thermomonosporaceae (Actinobacteria - Actinobacteria)	Podoviridae	0.817665
		Acidobacteriaceae (Acidobacteriia - Acidobacteria)	Podoviridae	0.815755
		Desulfobulbaceae (Deltaproteobacteria - Proteobacteria)	Siphoviridae	0.813619
		Rhodocyclaceae (Betaproteobacteria - Proteobacteria)	Siphoviridae	0.81306
		Veillonellaceae (Negativicutes - Firmicutes)	Siphoviridae	0.812636
		Micromonosporaceae (Actinobacteria - Actinobacteria)	Siphoviridae	0.812224
		Glycomycetaceae (Actinobacteria - Actinobacteria)	Siphoviridae	0.811246
		Ruminococcaceae (Clostridia - Firmicutes)	Siphoviridae	0.811054
		Bradyrhizobiaceae (Alphaproteobacteria - Proteobacteria)	Podoviridae	0.810854
		Peptoniphilaceae (Tissierellia - Firmicutes)	Myoviridae	0.810516
		Pseudobacteriovoracaceae (Oligoflexia - Proteobacteria)	Siphoviridae	0.80777
		Planococcaceae (Bacilli - Firmicutes)	Siphoviridae	0.806692
		Erwiniaceae (Gammaproteobacteria - Proteobacteria)	Podoviridae	0.806674
		Micromonosporaceae (Actinobacteria - Actinobacteria)	Podoviridae	0.804378
		Akkermansiaceae (Verrucomicrobiae - Verrucomicrobia)	Siphoviridae	0.80377
		Sandaracinaceae (Deltaproteobacteria - Proteobacteria)	Siphoviridae	0.803222
		Brevibacteriaceae (Actinobacteria - Actinobacteria)	Siphoviridae	0.803109
		Bdellovibrionaceae (Oligoflexia - Proteobacteria)	Siphoviridae	0.802948
		Streptosporangiaceae (Actinobacteria - Actinobacteria)	Podoviridae	0.802562
		Eggerthellaceae (Coriobacteriia - Actinobacteria)	Siphoviridae	0.802481
		Thermaceae (Deinococci - Deinococcus-Thermus)	Siphoviridae	0.80177
		Staphylococcaceae (Bacilli - Firmicutes)	Siphoviridae	0.801743
		Lachnospiraceae (Clostridia - Firmicutes)	Siphoviridae	0.800737
	Microbial eukaryotes
		Endogonaceae (Endogonomycetes - Mucoromycota)	Mimiviridae	0.94119
		Cryptococcaceae (Tremellomycetes - Basidiomycota)	Mimiviridae	0.93632
		Mortierellaceae (Mortierellomycetes - Mucoromycota)	Mimiviridae	0.918734
		Atheliaceae (Agaricomycetes - Basidiomycota)	Mimiviridae	0.918102
		Mrakiaceae (Tremellomycetes - Basidiomycota)	Mimiviridae	0.918063
		Pythiaceae (Oomycetes - NA)	Mimiviridae	0.916311
		Saprolegniaceae (Oomycetes - NA)	Mimiviridae	0.912389
		Phaffomycetaceae (Saccharomycetes - Ascomycota)	Mimiviridae	0.912315
		Arthrodermataceae (Eurotiomycetes - Ascomycota)	Mimiviridae	0.906414
		Sphaerobolaceae (Agaricomycetes - Basidiomycota)	Mimiviridae	0.904959
		Raperosteliaceae (NA - NA)	Mimiviridae	0.90465
		Sporidiobolaceae (Microbotryomycetes - Basidiomycota)	Mimiviridae	0.904552
		Fistulinaceae (Agaricomycetes - Basidiomycota)	Mimiviridae	0.903023
		Metschnikowiaceae (Saccharomycetes - Ascomycota)	Mimiviridae	0.902931
		Serendipitaceae (Agaricomycetes - Basidiomycota)	Mimiviridae	0.902606
		Thalassiosiraceae (Coscinodiscophyceae - Bacillariophyta)	Mimiviridae	0.902526
		Omphalotaceae (Agaricomycetes - Basidiomycota)	Baculoviridae	0.902501
		Plectosphaerellaceae (Sordariomycetes - Ascomycota)	Mimiviridae	0.901682
		Hymenochaetaceae (Agaricomycetes - Basidiomycota)	Mimiviridae	0.901127
		Gonapodyaceae (Monoblepharidomycetes - Chytridiomycota)	Mimiviridae	0.900646
		Dictyosteliaceae (NA - NA)	Mimiviridae	0.900498
		Rhizopodaceae (Mucoromycetes - Mucoromycota)	Mimiviridae	0.900077
		Morchellaceae (Pezizomycetes - Ascomycota)	Mimiviridae	0.899544
		Acytosteliaceae (NA - NA)	Mimiviridae	0.899221
		Gloniaceae (Dothideomycetes - Ascomycota)	Mimiviridae	0.897864
		Neocallimastigaceae (Neocallimastigomycetes - Chytridiomycota)	Mimiviridae	0.89729
		Herpotrichiellaceae (Eurotiomycetes - Ascomycota)	Mimiviridae	0.897135
		Bodonidae (NA - NA)	Mimiviridae	0.895808
		Catenariaceae (Blastocladiomycetes - Blastocladiomycota)	Mimiviridae	0.895729
		Syncephalastraceae (Mucoromycetes - Mucoromycota)	Mimiviridae	0.894228
		Dimargaritaceae (Dimargaritomycetes - Zoopagomycota)	Mimiviridae	0.894193
		Albuginaceae (Oomycetes - NA)	Mimiviridae	0.894157
		Tetrahymenidae (Oligohymenophorea - Ciliophora)	Mimiviridae	0.893918
		Tritrichomonadidae (NA - NA)	Mimiviridae	0.893507
		Sclerotiniaceae (Leotiomycetes - Ascomycota)	Mimiviridae	0.892571
		Aspergillaceae (Eurotiomycetes - Ascomycota)	Mimiviridae	0.891878
		Cortinariaceae (Agaricomycetes - Basidiomycota)	Mimiviridae	0.891825
		Acanthamoebidae (NA - NA)	Mimiviridae	0.89
		Hydnodontaceae (Agaricomycetes - Basidiomycota)	Mimiviridae	0.889654
		Apusomonadidae (NA - NA)	Mimiviridae	0.88909
		Parameciidae (Oligohymenophorea - Ciliophora)	Mimiviridae	0.888699
		Chytriomycetaceae (Chytridiomycetes - Chytridiomycota)	Mimiviridae	0.887315
		Phycomycetaceae (Mucoromycetes - Mucoromycota)	Mimiviridae	0.886785
		Orbiliaceae (Orbiliomycetes - Ascomycota)	Mimiviridae	0.886715
		Diaporthaceae (Sordariomycetes - Ascomycota)	Mimiviridae	0.885772
		Cordycipitaceae (Sordariomycetes - Ascomycota)	Mimiviridae	0.88467
		Venturiaceae (Dothideomycetes - Ascomycota)	Mimiviridae	0.88427
		Bondarzewiaceae (Agaricomycetes - Basidiomycota)	Mimiviridae	0.883814
		Ascodesmidaceae (Pezizomycetes - Ascomycota)	Mimiviridae	0.883309
		Bacillariaceae (Bacillariophyceae - Bacillariophyta)	Mimiviridae	0.883038
		Debaryomycetaceae (Saccharomycetes - Ascomycota)	Mimiviridae	0.882419
		Protomycetaceae (Taphrinomycetes - Ascomycota)	Mimiviridae	0.879499
		Legeriomycetaceae (Harpellomycetes - Zoopagomycota)	Baculoviridae	0.878915
		Thraustochytriaceae (Labyrinthulomycetes - NA)	Baculoviridae	0.87834
		Serendipitaceae (Agaricomycetes - Basidiomycota)	Baculoviridae	0.878206
		Lichtheimiaceae (Mucoromycetes - Mucoromycota)	Baculoviridae	0.878093
		Meruliaceae (Agaricomycetes - Basidiomycota)	Mimiviridae	0.877761
		Noelaerhabdaceae (Haptophyceae - NA)	Mimiviridae	0.877145
		Protomycetaceae (Taphrinomycetes - Ascomycota)	Baculoviridae	0.877024
		Peronosporaceae (Oomycetes - NA)	Mimiviridae	0.876988
		Hericiaceae (Agaricomycetes - Basidiomycota)	Baculoviridae	0.876935
		Pluteaceae (Agaricomycetes - Basidiomycota)	Mimiviridae	0.876365
		Clavicipitaceae (Sordariomycetes - Ascomycota)	Mimiviridae	0.874956
		Schizoporaceae (Agaricomycetes - Basidiomycota)	Mimiviridae	0.874765
		Auriculariaceae (Agaricomycetes - Basidiomycota)	Mimiviridae	0.874228
		Geminigeraceae (NA - Cryptophyta)	Mimiviridae	0.874071
		Pucciniaceae (Pucciniomycetes - Basidiomycota)	Mimiviridae	0.873379
		Neocallimastigaceae (Neocallimastigomycetes - Chytridiomycota)	Baculoviridae	0.873328
		Pichiaceae (Saccharomycetes - Ascomycota)	Mimiviridae	0.872285
		Pythiaceae (Oomycetes - NA)	Baculoviridae	0.872273
		Gelatoporiaceae (Agaricomycetes - Basidiomycota)	Mimiviridae	0.872019
		Orbiliaceae (Orbiliomycetes - Ascomycota)	Baculoviridae	0.871934
		Mucoraceae (Mucoromycetes - Mucoromycota)	Baculoviridae	0.871913
		Pseudeurotiaceae (Leotiomycetes - Ascomycota)	Mimiviridae	0.871332
		Metschnikowiaceae (Saccharomycetes - Ascomycota)	Baculoviridae	0.87126
		Pyronemataceae (Pezizomycetes - Ascomycota)	Mimiviridae	0.871254
		Salpingoecidae (NA - NA)	Mimiviridae	0.870426
		Physalacriaceae (Agaricomycetes - Basidiomycota)	Mimiviridae	0.870034
		Psathyrellaceae (Agaricomycetes - Basidiomycota)	Baculoviridae	0.869992
		Lindgomycetaceae (Dothideomycetes - Ascomycota)	Mimiviridae	0.869916
		Botryosphaeriaceae (Dothideomycetes - Ascomycota)	Mimiviridae	0.869336
		Basidiobolaceae (Basidiobolomycetes - Zoopagomycota)	Mimiviridae	0.868988
		Cryptococcaceae (Tremellomycetes - Basidiomycota)	Baculoviridae	0.868912
		Mortierellaceae (Mortierellomycetes - Mucoromycota)	Baculoviridae	0.86861
		Hyaloscyphaceae (Leotiomycetes - Ascomycota)	Mimiviridae	0.868238
		Lasiosphaeriaceae (Sordariomycetes - Ascomycota)	Mimiviridae	0.867846
		Bathycoccaceae (Mamiellophyceae - Chlorophyta)	Baculoviridae	0.867836
		Valsaceae (Sordariomycetes - Ascomycota)	Mimiviridae	0.867566
		Pterulaceae (Agaricomycetes - Basidiomycota)	Mimiviridae	0.867146
		Rhizopodaceae (Mucoromycetes - Mucoromycota)	Baculoviridae	0.866661
		Hericiaceae (Agaricomycetes - Basidiomycota)	Mimiviridae	0.866434
		Mycosphaerellaceae (Dothideomycetes - Ascomycota)	Mimiviridae	0.866299
		Blastocystidae (NA - NA)	Baculoviridae	0.866234
		Stereaceae (Agaricomycetes - Basidiomycota)	Baculoviridae	0.865753
		Phaffomycetaceae (Saccharomycetes - Ascomycota)	Baculoviridae	0.865275
		Tilletiaceae (Exobasidiomycetes - Basidiomycota)	Baculoviridae	0.864812
		Saprolegniaceae (Oomycetes - NA)	Baculoviridae	0.864539
		Lichtheimiaceae (Mucoromycetes - Mucoromycota)	Mimiviridae	0.86428
		Bodonidae (NA - NA)	Baculoviridae	0.863243
		Thraustochytriaceae (Labyrinthulomycetes - NA)	Mimiviridae	0.863011
		Psathyrellaceae (Agaricomycetes - Basidiomycota)	Mimiviridae	0.862908
		Trichomonascaceae (Saccharomycetes - Ascomycota)	Mimiviridae	0.862587
		Dictyosteliaceae (NA - NA)	Baculoviridae	0.862306
		Peronosporaceae (Oomycetes - NA)	Iridoviridae	0.862233
		Strophariaceae (Agaricomycetes - Basidiomycota)	Mimiviridae	0.862012
		Cavosteliaceae (NA - NA)	Mimiviridae	0.861047
		Bondarzewiaceae (Agaricomycetes - Basidiomycota)	Baculoviridae	0.860369
		Mucoraceae (Mucoromycetes - Mucoromycota)	Mimiviridae	0.860288
		Thalassiosiraceae (Coscinodiscophyceae - Bacillariophyta)	Baculoviridae	0.859517
		Omphalotaceae (Agaricomycetes - Basidiomycota)	Iridoviridae	0.859494
		Trimorphomycetaceae (Tremellomycetes - Basidiomycota)	Pithoviridae	0.859248
		Microbotryaceae (Microbotryomycetes - Basidiomycota)	Mimiviridae	0.859215
		Acytosteliaceae (NA - NA)	Baculoviridae	0.859184
		Pseudocohnilembidae (Oligohymenophorea - Ciliophora)	Mimiviridae	0.858673
		Melampsoraceae (Pucciniomycetes - Basidiomycota)	Mimiviridae	0.858166
		Hexamitidae (NA - NA)	Mimiviridae	0.857944
		Trichocomaceae (Eurotiomycetes - Ascomycota)	Mimiviridae	0.857884
		Pichiaceae (Saccharomycetes - Ascomycota)	Baculoviridae	0.857491
		Gigasporaceae (Glomeromycetes - Mucoromycota)	Baculoviridae	0.857167
		Tritrichomonadidae (NA - NA)	Flaviviridae	0.857117
		Tetrahymenidae (Oligohymenophorea - Ciliophora)	Baculoviridae	0.857057
		Saccotheciaceae (Dothideomycetes - Ascomycota)	Baculoviridae	0.856702
		Blastocystidae (NA - NA)	Mimiviridae	0.856579
		Ustilaginaceae (Ustilaginomycetes - Basidiomycota)	Mimiviridae	0.856023
		Tulasnellaceae (Agaricomycetes - Basidiomycota)	Mimiviridae	0.85547
		Parameciidae (Oligohymenophorea - Ciliophora)	Flaviviridae	0.85506
		Helotiaceae (Leotiomycetes - Ascomycota)	Mimiviridae	0.85445
		Cunninghamellaceae (Mucoromycetes - Mucoromycota)	Mimiviridae	0.854042
		Omphalotaceae (Agaricomycetes - Basidiomycota)	Mimiviridae	0.853406
		Atheliaceae (Agaricomycetes - Basidiomycota)	Baculoviridae	0.853344
		Dacrymycetaceae (Dacrymycetes - Basidiomycota)	Baculoviridae	0.853179
		Dacrymycetaceae (Dacrymycetes - Basidiomycota)	Mimiviridae	0.852885
		Fomitopsidaceae (Agaricomycetes - Basidiomycota)	Mimiviridae	0.852679
		Tilletiaceae (Exobasidiomycetes - Basidiomycota)	Mimiviridae	0.852645
		Vahlkampfiidae (Heterolobosea - NA)	Mimiviridae	0.852631
		Mucoraceae (Mucoromycetes - Mucoromycota)	Iridoviridae	0.852383
		Sordariaceae (Sordariomycetes - Ascomycota)	Mimiviridae	0.852373
		Saccotheciaceae (Dothideomycetes - Ascomycota)	Pithoviridae	0.852299
		Phycomycetaceae (Mucoromycetes - Mucoromycota)	Flaviviridae	0.852178
		Tetrahymenidae (Oligohymenophorea - Ciliophora)	Flaviviridae	0.851969
		Stentoridae (Heterotrichea - Ciliophora)	Mimiviridae	0.851567
		Polyporaceae (Agaricomycetes - Basidiomycota)	Mimiviridae	0.850468
		Physalacriaceae (Agaricomycetes - Basidiomycota)	Pithoviridae	0.849505
		Sporidiobolaceae (Microbotryomycetes - Basidiomycota)	Pithoviridae	0.849156
		Stentoridae (Heterotrichea - Ciliophora)	Baculoviridae	0.848991
		Albuginaceae (Oomycetes - NA)	Baculoviridae	0.848946
		Leotiaceae (Leotiomycetes - Ascomycota)	Mimiviridae	0.848834
		Entamoebidae (NA - NA)	Baculoviridae	0.84856
		Erysiphaceae (Leotiomycetes - Ascomycota)	Baculoviridae	0.84851
		Aspergillaceae (Eurotiomycetes - Ascomycota)	Baculoviridae	0.848408
		Cavenderiaceae (NA - NA)	Mimiviridae	0.848269
		Cunninghamellaceae (Mucoromycetes - Mucoromycota)	Flaviviridae	0.848198
		Bathycoccaceae (Mamiellophyceae - Chlorophyta)	Mimiviridae	0.848073
		Monodopsidaceae (Eustigmatophyceae - NA)	Mimiviridae	0.847795
		Bacillariaceae (Bacillariophyceae - Bacillariophyta)	Baculoviridae	0.847599
		Cryptococcaceae (Tremellomycetes - Basidiomycota)	Flaviviridae	0.847426
		Endogonaceae (Endogonomycetes - Mucoromycota)	Baculoviridae	0.847346
		Plectosphaerellaceae (Sordariomycetes - Ascomycota)	Baculoviridae	0.847321
		Albuginaceae (Oomycetes - NA)	Flaviviridae	0.846873
		Legeriomycetaceae (Harpellomycetes - Zoopagomycota)	Mimiviridae	0.846866
		Sporidiobolaceae (Microbotryomycetes - Basidiomycota)	Flaviviridae	0.846162
		Gigasporaceae (Glomeromycetes - Mucoromycota)	Mimiviridae	0.845968
		Ustilaginaceae (Ustilaginomycetes - Basidiomycota)	Baculoviridae	0.845794
		Serendipitaceae (Agaricomycetes - Basidiomycota)	Flaviviridae	0.845542
		Mixiaceae (Mixiomycetes - Basidiomycota)	Mimiviridae	0.845534
		Syncephalastraceae (Mucoromycetes - Mucoromycota)	Baculoviridae	0.845457
		Saprolegniaceae (Oomycetes - NA)	Pithoviridae	0.84526
		Saccotheciaceae (Dothideomycetes - Ascomycota)	Mimiviridae	0.845097
		Massarinaceae (Dothideomycetes - Ascomycota)	Mimiviridae	0.844717
		Parameciidae (Oligohymenophorea - Ciliophora)	Baculoviridae	0.844251
		Psathyrellaceae (Agaricomycetes - Basidiomycota)	Flaviviridae	0.843977
		Arthrodermataceae (Eurotiomycetes - Ascomycota)	Baculoviridae	0.843709
		Pluteaceae (Agaricomycetes - Basidiomycota)	Baculoviridae	0.843387
		Pleosporaceae (Dothideomycetes - Ascomycota)	Mimiviridae	0.843342
		Salpingoecidae (NA - NA)	Baculoviridae	0.842625
		Exidiaceae (Agaricomycetes - Basidiomycota)	Mimiviridae	0.842482
		Dimargaritaceae (Dimargaritomycetes - Zoopagomycota)	Baculoviridae	0.841134
		Volvocaceae (Chlorophyceae - Chlorophyta)	Baculoviridae	0.84112
		Schizoporaceae (Agaricomycetes - Basidiomycota)	Baculoviridae	0.840867
		Mamiellaceae (Mamiellophyceae - Chlorophyta)	Baculoviridae	0.840859
		Trichomonadidae (NA - NA)	Pithoviridae	0.840578
		Gonapodyaceae (Monoblepharidomycetes - Chytridiomycota)	Baculoviridae	0.840578
		Pezizaceae (Pezizomycetes - Ascomycota)	Mimiviridae	0.84016
		Hexamitidae (NA - NA)	Pithoviridae	0.839941
		Legeriomycetaceae (Harpellomycetes - Zoopagomycota)	Flaviviridae	0.839869
		Debaryomycetaceae (Saccharomycetes - Ascomycota)	Flaviviridae	0.839573
		Phaffomycetaceae (Saccharomycetes - Ascomycota)	Flaviviridae	0.839447
		Botryobasidiaceae (Agaricomycetes - Basidiomycota)	Mimiviridae	0.839187
		Chytriomycetaceae (Chytridiomycetes - Chytridiomycota)	Baculoviridae	0.839145
		Elsinoaceae (Dothideomycetes - Ascomycota)	Mimiviridae	0.838782
		Plasmodiophoridae (NA - Cercozoa)	Baculoviridae	0.8385
		Phanerochaetaceae (Agaricomycetes - Basidiomycota)	Mimiviridae	0.838343
		Cavosteliaceae (NA - NA)	Baculoviridae	0.838305
		Aspergillaceae (Eurotiomycetes - Ascomycota)	Pithoviridae	0.837776
		Schizosaccharomycetaceae (Schizosaccharomycetes - Ascomycota)	Mimiviridae	0.837347
		Laetiporaceae (Agaricomycetes - Basidiomycota)	Mimiviridae	0.83729
		Malasseziaceae (Malasseziomycetes - Basidiomycota)	Mimiviridae	0.837287
		Synchytriaceae (Chytridiomycetes - Chytridiomycota)	Mimiviridae	0.837159
		Didymellaceae (Dothideomycetes - Ascomycota)	Mimiviridae	0.837118
		Agaricaceae (Agaricomycetes - Basidiomycota)	Mimiviridae	0.837006
		Erysiphaceae (Leotiomycetes - Ascomycota)	Mimiviridae	0.836871
		Dipodascaceae (Saccharomycetes - Ascomycota)	Mimiviridae	0.836857
		Amanitaceae (Agaricomycetes - Basidiomycota)	Mimiviridae	0.836765
		Dacrymycetaceae (Dacrymycetes - Basidiomycota)	Pithoviridae	0.836544
		Synchytriaceae (Chytridiomycetes - Chytridiomycota)	Baculoviridae	0.836523
		Fistulinaceae (Agaricomycetes - Basidiomycota)	Iridoviridae	0.83652
		Bacillariaceae (Bacillariophyceae - Bacillariophyta)	Flaviviridae	0.836478
		Microbotryaceae (Microbotryomycetes - Basidiomycota)	Baculoviridae	0.836474
		Metschnikowiaceae (Saccharomycetes - Ascomycota)	Pithoviridae	0.836406
		Malasseziaceae (Malasseziomycetes - Basidiomycota)	Baculoviridae	0.836075
		Rhizopodaceae (Mucoromycetes - Mucoromycota)	Pithoviridae	0.836046
		Sarcocystidae (Conoidasida - Apicomplexa)	Baculoviridae	0.835928
		Acanthamoebidae (NA - NA)	Baculoviridae	0.835684
		Blastocystidae (NA - NA)	Flaviviridae	0.835165
		Cunninghamellaceae (Mucoromycetes - Mucoromycota)	Baculoviridae	0.835004
		Pseudocohnilembidae (Oligohymenophorea - Ciliophora)	Baculoviridae	0.834924
		Neolectaceae (Neolectomycetes - Ascomycota)	Mimiviridae	0.834863
		Monodopsidaceae (Eustigmatophyceae - NA)	Baculoviridae	0.834646
		Exidiaceae (Agaricomycetes - Basidiomycota)	Baculoviridae	0.834315
		Stachybotryaceae (Sordariomycetes - Ascomycota)	Mimiviridae	0.834115
		Babesiidae (Aconoidasida - Apicomplexa)	Mimiviridae	0.833873
		Trimorphomycetaceae (Tremellomycetes - Basidiomycota)	Mimiviridae	0.833868
		Herpotrichiellaceae (Eurotiomycetes - Ascomycota)	Baculoviridae	0.833695
		Tetrabaenaceae (Chlorophyceae - Chlorophyta)	Mimiviridae	0.833516
		Pythiaceae (Oomycetes - NA)	Iridoviridae	0.833515
		Endogonaceae (Endogonomycetes - Mucoromycota)	Flaviviridae	0.833441
		Atheliaceae (Agaricomycetes - Basidiomycota)	Flaviviridae	0.833436
		Chrysochromulinaceae (Haptophyceae - NA)	Baculoviridae	0.833324
		Debaryomycetaceae (Saccharomycetes - Ascomycota)	Baculoviridae	0.833244
		Leotiaceae (Leotiomycetes - Ascomycota)	Baculoviridae	0.833198
		Atheliaceae (Agaricomycetes - Basidiomycota)	Pithoviridae	0.833158
		Blastocladiaceae (Blastocladiomycetes - Blastocladiomycota)	Baculoviridae	0.832542
		Sarcocystidae (Conoidasida - Apicomplexa)	Pithoviridae	0.832502
		Phycomycetaceae (Mucoromycetes - Mucoromycota)	Baculoviridae	0.832398
		Ophiocordycipitaceae (Sordariomycetes - Ascomycota)	Phycodnaviridae	0.832286
		Arthrodermataceae (Eurotiomycetes - Ascomycota)	Flaviviridae	0.831955
		Paxillaceae (Agaricomycetes - Basidiomycota)	Baculoviridae	0.831405
		Sarcocystidae (Conoidasida - Apicomplexa)	Mimiviridae	0.831318
		Sclerodermataceae (Agaricomycetes - Basidiomycota)	Mimiviridae	0.831146
		Chrysochromulinaceae (Haptophyceae - NA)	Mimiviridae	0.831123
		Glomerellaceae (Sordariomycetes - Ascomycota)	Phycodnaviridae	0.830757
		Protomycetaceae (Taphrinomycetes - Ascomycota)	Flaviviridae	0.83063
		Sclerodermataceae (Agaricomycetes - Basidiomycota)	Baculoviridae	0.830218
		Basidiobolaceae (Basidiobolomycetes - Zoopagomycota)	Baculoviridae	0.829777
		Schizosaccharomycetaceae (Schizosaccharomycetes - Ascomycota)	Baculoviridae	0.829746
		Pseudeurotiaceae (Leotiomycetes - Ascomycota)	Baculoviridae	0.829679
		Amylocorticiaceae (Agaricomycetes - Basidiomycota)	Mimiviridae	0.829613
		Tulasnellaceae (Agaricomycetes - Basidiomycota)	Pithoviridae	0.829551
		Choanephoraceae (Mucoromycetes - Mucoromycota)	Mimiviridae	0.829474
		Pucciniaceae (Pucciniomycetes - Basidiomycota)	Baculoviridae	0.829427
		Gloeophyllaceae (Agaricomycetes - Basidiomycota)	Mimiviridae	0.828023
		Dictyosteliaceae (NA - NA)	Flaviviridae	0.827567
		Amanitaceae (Agaricomycetes - Basidiomycota)	Pithoviridae	0.827562
		Reticulomyxidae (NA - NA)	Baculoviridae	0.827411
		Lindgomycetaceae (Dothideomycetes - Ascomycota)	Baculoviridae	0.827355
		Fistulinaceae (Agaricomycetes - Basidiomycota)	Baculoviridae	0.8268
		Schizophyllaceae (Agaricomycetes - Basidiomycota)	Mimiviridae	0.826525
		Hymenochaetaceae (Agaricomycetes - Basidiomycota)	Baculoviridae	0.826277
		Trichomonascaceae (Saccharomycetes - Ascomycota)	Baculoviridae	0.826271
		Volvocaceae (Chlorophyceae - Chlorophyta)	Mimiviridae	0.82619
		Verrucariaceae (Eurotiomycetes - Ascomycota)	Mimiviridae	0.826035
		Phanerochaetaceae (Agaricomycetes - Basidiomycota)	Pithoviridae	0.825239
		Dacryobolaceae (Agaricomycetes - Basidiomycota)	Mimiviridae	0.824975
		Geminigeraceae (NA - Cryptophyta)	Baculoviridae	0.824839
		Plasmodiophoridae (NA - Cercozoa)	Mimiviridae	0.824813
		Xylonaceae (Xylonomycetes - Ascomycota)	Mimiviridae	0.824385
		Mamiellaceae (Mamiellophyceae - Chlorophyta)	Mimiviridae	0.824103
		Gelatoporiaceae (Agaricomycetes - Basidiomycota)	Baculoviridae	0.823896
		Pseudeurotiaceae (Leotiomycetes - Ascomycota)	Flaviviridae	0.823843
		Cortinariaceae (Agaricomycetes - Basidiomycota)	Iridoviridae	0.823827
		Metschnikowiaceae (Saccharomycetes - Ascomycota)	Iridoviridae	0.823581
		Geminigeraceae (NA - Cryptophyta)	Iridoviridae	0.823223
		Trichocomaceae (Eurotiomycetes - Ascomycota)	Baculoviridae	0.823207
		Saprolegniaceae (Oomycetes - NA)	Flaviviridae	0.823188
		Suillaceae (Agaricomycetes - Basidiomycota)	Mimiviridae	0.823169
		Stereaceae (Agaricomycetes - Basidiomycota)	Mimiviridae	0.823135
		Coniophoraceae (Agaricomycetes - Basidiomycota)	Baculoviridae	0.822959
		Catenariaceae (Blastocladiomycetes - Blastocladiomycota)	Baculoviridae	0.822784
		Orbiliaceae (Orbiliomycetes - Ascomycota)	Flaviviridae	0.822612
		Sporidiobolaceae (Microbotryomycetes - Basidiomycota)	Baculoviridae	0.821799
		Mortierellaceae (Mortierellomycetes - Mucoromycota)	Flaviviridae	0.82156
		Hexamitidae (NA - NA)	Flaviviridae	0.821391
		Monodopsidaceae (Eustigmatophyceae - NA)	Pithoviridae	0.821247
		Neolectaceae (Neolectomycetes - Ascomycota)	Baculoviridae	0.821128
		Morchellaceae (Pezizomycetes - Ascomycota)	Pithoviridae	0.820913
		Diversisporaceae (Glomeromycetes - Mucoromycota)	Pithoviridae	0.820788
		Lyophyllaceae (Agaricomycetes - Basidiomycota)	Mimiviridae	0.820559
		Tritrichomonadidae (NA - NA)	Baculoviridae	0.820423
		Neocallimastigaceae (Neocallimastigomycetes - Chytridiomycota)	Pithoviridae	0.820292
		Blastocladiaceae (Blastocladiomycetes - Blastocladiomycota)	Mimiviridae	0.820132
		Didymellaceae (Dothideomycetes - Ascomycota)	Baculoviridae	0.819858
		Dipodascaceae (Saccharomycetes - Ascomycota)	Baculoviridae	0.819772
		Sigmoideomycetaceae (Zoopagomycetes - Zoopagomycota)	Baculoviridae	0.819485
		Clavicipitaceae (Sordariomycetes - Ascomycota)	Baculoviridae	0.819232
		Pisolithaceae (Agaricomycetes - Basidiomycota)	Baculoviridae	0.819186
		Microbotryaceae (Microbotryomycetes - Basidiomycota)	Pithoviridae	0.81913
		Lichtheimiaceae (Mucoromycetes - Mucoromycota)	Flaviviridae	0.818976
		Coniochaetaceae (Sordariomycetes - Ascomycota)	Mimiviridae	0.818946
		Pluteaceae (Agaricomycetes - Basidiomycota)	Flaviviridae	0.81862
		Tetrabaenaceae (Chlorophyceae - Chlorophyta)	Pithoviridae	0.818455
		Aspergillaceae (Eurotiomycetes - Ascomycota)	Flaviviridae	0.818446
		Trimorphomycetaceae (Tremellomycetes - Basidiomycota)	Baculoviridae	0.818244
		Glomeraceae (Glomeromycetes - Mucoromycota)	Iridoviridae	0.817993
		Amanitaceae (Agaricomycetes - Basidiomycota)	Baculoviridae	0.817921
		Neocallimastigaceae (Neocallimastigomycetes - Chytridiomycota)	Flaviviridae	0.8178
		Acanthamoebidae (NA - NA)	Flaviviridae	0.817788
		Hypocreaceae (Sordariomycetes - Ascomycota)	Mimiviridae	0.817644
		Hydnodontaceae (Agaricomycetes - Basidiomycota)	Baculoviridae	0.817636
		Cavenderiaceae (NA - NA)	Flaviviridae	0.817514
		Metschnikowiaceae (Saccharomycetes - Ascomycota)	Flaviviridae	0.817439
		Punctulariaceae (Agaricomycetes - Basidiomycota)	Baculoviridae	0.817328
		Cavosteliaceae (NA - NA)	Flaviviridae	0.817038
		Sordariaceae (Sordariomycetes - Ascomycota)	Iridoviridae	0.817009
		Fistulinaceae (Agaricomycetes - Basidiomycota)	Flaviviridae	0.816772
		Paxillaceae (Agaricomycetes - Basidiomycota)	Mimiviridae	0.816656
		Glomerellaceae (Sordariomycetes - Ascomycota)	Pithoviridae	0.816461
		Erysiphaceae (Leotiomycetes - Ascomycota)	Pithoviridae	0.816419
		Jaapiaceae (Agaricomycetes - Basidiomycota)	Mimiviridae	0.816234
		Parameciidae (Oligohymenophorea - Ciliophora)	Pithoviridae	0.815851
		Ascosphaeraceae (Eurotiomycetes - Ascomycota)	Pithoviridae	0.815827
		Serendipitaceae (Agaricomycetes - Basidiomycota)	Pithoviridae	0.815724
		Thalassiosiraceae (Coscinodiscophyceae - Bacillariophyta)	Flaviviridae	0.815415
		Dipodascaceae (Saccharomycetes - Ascomycota)	Flaviviridae	0.815026
		Marasmiaceae (Agaricomycetes - Basidiomycota)	Baculoviridae	0.814521
		Pisolithaceae (Agaricomycetes - Basidiomycota)	Flaviviridae	0.814398
		Spizellomycetaceae (Chytridiomycetes - Chytridiomycota)	Mimiviridae	0.81402
		Ceratocystidaceae (Sordariomycetes - Ascomycota)	Pithoviridae	0.813887
		Amphiacanthidae (NA - Microsporidia)	Mimiviridae	0.813861
		Amylocorticiaceae (Agaricomycetes - Basidiomycota)	Baculoviridae	0.813688
		Cryptococcaceae (Tremellomycetes - Basidiomycota)	Iridoviridae	0.813657
		Schizophyllaceae (Agaricomycetes - Basidiomycota)	Pithoviridae	0.813648
		Diversisporaceae (Glomeromycetes - Mucoromycota)	Mimiviridae	0.813375
		Paxillaceae (Agaricomycetes - Basidiomycota)	Flaviviridae	0.813319
		Theileriidae (Aconoidasida - Apicomplexa)	Mimiviridae	0.813233
		Salpingoecidae (NA - NA)	Flaviviridae	0.813104
		Pucciniaceae (Pucciniomycetes - Basidiomycota)	Pithoviridae	0.812841
		Gregarinidae (Conoidasida - Apicomplexa)	Iridoviridae	0.812774
		Albuginaceae (Oomycetes - NA)	Pithoviridae	0.812641
		Corynesporascaceae (Dothideomycetes - Ascomycota)	Phycodnaviridae	0.812599
		Sclerotiniaceae (Leotiomycetes - Ascomycota)	Baculoviridae	0.812558
		Trichosporonaceae (Tremellomycetes - Basidiomycota)	Mimiviridae	0.812338
		Cordycipitaceae (Sordariomycetes - Ascomycota)	Pithoviridae	0.812321
		Hypocreaceae (Sordariomycetes - Ascomycota)	Phycodnaviridae	0.812301
		Pluteaceae (Agaricomycetes - Basidiomycota)	Pithoviridae	0.812085
		Bondarzewiaceae (Agaricomycetes - Basidiomycota)	Flaviviridae	0.81188
		Physalacriaceae (Agaricomycetes - Basidiomycota)	Baculoviridae	0.811737
		Bondarzewiaceae (Agaricomycetes - Basidiomycota)	Iridoviridae	0.811692
		Raperosteliaceae (NA - NA)	Baculoviridae	0.811625
		Phycomycetaceae (Mucoromycetes - Mucoromycota)	Iridoviridae	0.811619
		Babesiidae (Aconoidasida - Apicomplexa)	Baculoviridae	0.811462
		Pisolithaceae (Agaricomycetes - Basidiomycota)	Pithoviridae	0.811126
		Violaceomycetaceae (Ustilaginomycetes - Basidiomycota)	Mimiviridae	0.810959
		Blastocystidae (NA - NA)	Pithoviridae	0.810898
		Gloniaceae (Dothideomycetes - Ascomycota)	Baculoviridae	0.810779
		Mycenaceae (Agaricomycetes - Basidiomycota)	Mimiviridae	0.810761
		Schizosaccharomycetaceae (Schizosaccharomycetes - Ascomycota)	Pithoviridae	0.810711
		Stereaceae (Agaricomycetes - Basidiomycota)	Pithoviridae	0.810655
		Psathyrellaceae (Agaricomycetes - Basidiomycota)	Iridoviridae	0.810265
		Orbiliaceae (Orbiliomycetes - Ascomycota)	Pithoviridae	0.810239
		Piptocephalidaceae (Zoopagomycetes - Zoopagomycota)	Mimiviridae	0.810147
		Hymenochaetaceae (Agaricomycetes - Basidiomycota)	Pithoviridae	0.810085
		Chytriomycetaceae (Chytridiomycetes - Chytridiomycota)	Flaviviridae	0.810084
		Cladosporiaceae (Dothideomycetes - Ascomycota)	Pithoviridae	0.810038
		Tricholomataceae (Agaricomycetes - Basidiomycota)	Baculoviridae	0.809793
		Tilletiaceae (Exobasidiomycetes - Basidiomycota)	Iridoviridae	0.809665
		Schizoporaceae (Agaricomycetes - Basidiomycota)	Pithoviridae	0.809396
		Melampsoraceae (Pucciniomycetes - Basidiomycota)	Baculoviridae	0.809222
		Schizoporaceae (Agaricomycetes - Basidiomycota)	Flaviviridae	0.809013
		Psathyrellaceae (Agaricomycetes - Basidiomycota)	Pithoviridae	0.808909
		Ancylistaceae (Entomophthoromycetes - Zoopagomycota)	Baculoviridae	0.808873
		Brachybasidiaceae (Exobasidiomycetes - Basidiomycota)	Mimiviridae	0.808424
		Ascosphaeraceae (Eurotiomycetes - Ascomycota)	Mimiviridae	0.808212
		Trypanosomatidae (NA - NA)	Mimiviridae	0.808175
		Harpellaceae (Harpellomycetes - Zoopagomycota)	Flaviviridae	0.807871
		Basidiobolaceae (Basidiobolomycetes - Zoopagomycota)	Flaviviridae	0.80775
		Kickxellaceae (Kickxellomycetes - Zoopagomycota)	Mimiviridae	0.80765
		Legeriomycetaceae (Harpellomycetes - Zoopagomycota)	Pithoviridae	0.807573
		Sparassidaceae (Agaricomycetes - Basidiomycota)	Mimiviridae	0.807455
		Albuginaceae (Oomycetes - NA)	Iridoviridae	0.807453
		Schizophyllaceae (Agaricomycetes - Basidiomycota)	Flaviviridae	0.807405
		Stachybotryaceae (Sordariomycetes - Ascomycota)	Baculoviridae	0.807398
		Steccherinaceae (Agaricomycetes - Basidiomycota)	Mimiviridae	0.807212
		Blastocladiaceae (Blastocladiomycetes - Blastocladiomycota)	Flaviviridae	0.807087
		Synchytriaceae (Chytridiomycetes - Chytridiomycota)	Flaviviridae	0.807074
		Botryosphaeriaceae (Dothideomycetes - Ascomycota)	Pithoviridae	0.806859
		Gigasporaceae (Glomeromycetes - Mucoromycota)	Pithoviridae	0.806433
		Apusomonadidae (NA - NA)	Baculoviridae	0.806136
		Culicosporidae (NA - Microsporidia)	Mimiviridae	0.806025
		Strophariaceae (Agaricomycetes - Basidiomycota)	Pithoviridae	0.805927
		Ascosphaeraceae (Eurotiomycetes - Ascomycota)	Baculoviridae	0.805912
		Ascodesmidaceae (Pezizomycetes - Ascomycota)	Baculoviridae	0.80579
		Reticulomyxidae (NA - NA)	Mimiviridae	0.805688
		Sphaerobolaceae (Agaricomycetes - Basidiomycota)	Baculoviridae	0.805606
		Syncephalastraceae (Mucoromycetes - Mucoromycota)	Flaviviridae	0.805575
		Hericiaceae (Agaricomycetes - Basidiomycota)	Iridoviridae	0.805472
		Tremellaceae (Tremellomycetes - Basidiomycota)	Mimiviridae	0.805211
		Volvocaceae (Chlorophyceae - Chlorophyta)	Pithoviridae	0.80516
		Sigmoideomycetaceae (Zoopagomycetes - Zoopagomycota)	Mimiviridae	0.805122
		Dacrymycetaceae (Dacrymycetes - Basidiomycota)	Flaviviridae	0.805063
		Xylonaceae (Xylonomycetes - Ascomycota)	Baculoviridae	0.80487
		Entamoebidae (NA - NA)	Mimiviridae	0.804478
		Bodonidae (NA - NA)	Pithoviridae	0.804278
		Pseudeurotiaceae (Leotiomycetes - Ascomycota)	Pithoviridae	0.803779
		Thraustochytriaceae (Labyrinthulomycetes - NA)	Flaviviridae	0.803371
		Acytosteliaceae (NA - NA)	Flaviviridae	0.803362
		Gonapodyaceae (Monoblepharidomycetes - Chytridiomycota)	Flaviviridae	0.803259
		Vahlkampfiidae (Heterolobosea - NA)	Baculoviridae	0.803195
		Tetrahymenidae (Oligohymenophorea - Ciliophora)	Pithoviridae	0.803135
		Orbiliaceae (Orbiliomycetes - Ascomycota)	Iridoviridae	0.803006
		Apusomonadidae (NA - NA)	Flaviviridae	0.802821
		Lindgomycetaceae (Dothideomycetes - Ascomycota)	Flaviviridae	0.802628
		Clavicipitaceae (Sordariomycetes - Ascomycota)	Iridoviridae	0.802254
		Pucciniaceae (Pucciniomycetes - Basidiomycota)	Flaviviridae	0.802143
		Cordycipitaceae (Sordariomycetes - Ascomycota)	Baculoviridae	0.801862
		Caulochytriaceae (Chytridiomycetes - Chytridiomycota)	Mimiviridae	0.801857
		Gloeophyllaceae (Agaricomycetes - Basidiomycota)	Iridoviridae	0.801683
		Herpotrichiellaceae (Eurotiomycetes - Ascomycota)	Iridoviridae	0.801647
		Pseudeurotiaceae (Leotiomycetes - Ascomycota)	Iridoviridae	0.80148
		Microbotryaceae (Microbotryomycetes - Basidiomycota)	Flaviviridae	0.801382
		Hexamitidae (NA - NA)	Baculoviridae	0.801064
		Sphaerobolaceae (Agaricomycetes - Basidiomycota)	Iridoviridae	0.801004
		Tetrabaenaceae (Chlorophyceae - Chlorophyta)	Baculoviridae	0.800975
		Botryobasidiaceae (Agaricomycetes - Basidiomycota)	Pithoviridae	0.800767
		Kickxellaceae (Kickxellomycetes - Zoopagomycota)	Baculoviridae	0.800706
		Omphalotaceae (Agaricomycetes - Basidiomycota)	Pithoviridae	0.800696
		Mucoraceae (Mucoromycetes - Mucoromycota)	Flaviviridae	0.800416
		Theileriidae (Aconoidasida - Apicomplexa)	Baculoviridae	0.800372
		Ophiocordycipitaceae (Sordariomycetes - Ascomycota)	Mimiviridae	0.800366
		Dermateaceae (Leotiomycetes - Ascomycota)	Mimiviridae	0.800002

## Sheet: Table_S7
	Table S7. Funtional annoation of viral sequences against SEED database
	SEED subsystems level 1	SEED subsystems level 2	SEED subsystems level 3	Metagenomes	Metatranscriptomes
	Virulence, Disease and Defense	Resistance to antibiotics and toxic compounds	Streptococcus pyogenes Virulome	580	31
			Arsenic resistance	1	0
			Multidrug efflux pump in Campylobacter jejuni (CmeABC operon)	1	0
	Phages, Prophages, Transposable elements, Plasmids	Phages, Prophages	r1t-like streptococcal phages	368	153
			Phage tail fiber proteins	77	41
			Phage regulation of gene expression	45	4
			Phage packaging machinery	16	4
			Phage replication	9	3
			Phage entry and exit	8	1
			Phage capsid proteins	5	1
			Phage integration and excision	5	0
			Phage tail proteins 2	3	0
			Phage baseplate proteins	1	0
			T7-like phage core proteins	1	0
		Gene Transfer Agent (GTA)	Gene Transfer Agent	1	0
		Pathogenicity islands	Staphylococcal pathogenicity islands SaPI	2	0
	Nucleosides and Nucleotides	Pyrimidines	Ribonucleotide reduction	62	7
			pyrimidine conversions	1	0
		Detoxification	Nudix proteins (nucleoside triphosphate hydrolases)	17	5
			Housecleaning nucleoside triphosphate pyrophosphatases	13	1
		Pyrimidines	De Novo Pyrimidine Synthesis	7	5
		Purines	De Novo Purine Biosynthesis	1	0
	Clustering-based subsystems		Ribonucleotide reductase cluster	74	11
		Shiga toxin cluster	CBSS-56780.10.peg.1536	2	0
			CBSS-194948.1.peg.143	1	0
			CBSS-211586.1.peg.3133	1	0
			EC49-61	1	0
			CBSS-235.1.peg.567	0	2
			CBSS-288681.3.peg.1039	0	1
	Protein Metabolism	Protein biosynthesis	tR 0 aminoacylation, Arg	13	8
			Translation initiation factors eukaryotic and archaeal	6	2
			tR 0 aminoacylation, Leu	2	1
			tR 0 aminoacylation, Phe	2	1
			Translation elongation factors eukaryotic and archaeal	1	0
		Protein degradation	Protein degradation	1	4
			Serine endopeptidase (EC 3.4.21.-)	1	0
		Protein processing and modification	Inteins	0	1
		Protein folding	GroEL GroES	3	2
			Protein chaperones	1	1
	DNA Metabolism	DNA repair	DNA Repair Base Excision	15	0
			DNA repair, bacterial	1	0
			DNA repair, bacterial photolyase	1	0
		DNA replication	DNA replication, archaeal	6	1
			DNA topoisomerases, Type II, ATP-dependent	4	0
			DNA topoisomerases, Type I, ATP-independent	1	1
			Plasmid replication	1	0
	Motility and Chemotaxis	Flagellar motility in Prokaryota	Flagellum	26	20
	Photosynthesis	Electron transport and photophosphorylation	Photosystem II	15	19
			Photosystem I	0	1
	Amino Acids and Derivatives	Arginine; urea cycle, polyamines	Cyanophycin Metabolism	6	3
		Branched-chain amino acids	Branched chain amino acid degradation regulons	2	0
		Glutamine, glutamate, aspartate, asparagine; ammonia assimilation	Glutamine, Glutamate, Aspartate and Asparagine Biosynthesis	1	0
		Alanine, serine, and glycine	Glycine and Serine Utilization	1	0
	Cofactors, Vitamins, Prosthetic Groups, Pigments	Folate and pterines	Folate Biosynthesis	6	2
		Coenzyme A	Coenzyme A Biosynthesis	1	5
	Carbohydrates	Central carbohydrate metabolism	Pentose phosphate pathway	2	0
	Carbohydrates		Unknown carbohydrate utilization ( cluster Yeg )	1	0
	Cell Division and Cell Cycle		Macromolecular synthesis operon	1	0
	Cell Wall and Capsule	Capsular and extracellular polysacchrides	Capsular heptose biosynthesis	1	0
			Murein Hydrolases	1	0
		Capsular and extracellular polysacchrides	Rhamnose containing glycans	1	0
		Gram-Negative cell wall components	Vibrio Core Oligosaccharide Biosynthesis	1	0
	Miscellaneous	Plant-Prokaryote DOE project	COG3380 COG2907	2	0
			At5g63420	2	0
			COG1565	1	0
			COG3146 experimental	1	0
	RNA Metabolism	RNA processing and modification	RNA processing and degradation, bacterial	2	0
			tRNA nucleotidyltransferase	2	0
			eukaryotic rRNA modification and related functions	1	0
	Stress Response	Oxidative stress	Regulation of Oxidative Stress Response	4	1
			Oxidative stress	1	0
	Regulation and Cell signaling		Zinc regulated enzymes	3	0
	Fatty Acids, Lipids, and Isoprenoids	Fatty acids	Fatty Acid Biosynthesis FASI	2	1
	Dormancy and Sporulation		Exosporium	1	0
	Membrane Transport		Ton and Tol transport systems	1	0
	Annotation was done using MG-RAST against the SEED database.
	Rows are sorted from highest to lowest abundance within each SEED subsystem hierarchical category.
	The category "clustering-based subsystems” contains groups of hypothetical proteins that have been grouped by co-localization patterns conserved across multiple genomes but with unknown function

## Sheet: Table_S8
	Table S8. Funtional annoation of viral sequences against viral proteins from UniProt
	Sample	Query sequence identifier	UniProt accession	E-val	Bit score	Protein name	Taxonomic lineage	GO term	GO BP	GO MF
	MG_ACA1	NB501207:24:HWLGJBGXX:1:11207:1757:8958	P0DSV1	7.143e-23	91	Ribonucleoside-diphosphate reductase large subunit (EC 1.17.4.1) (Ribonucleotide reductase large subunit)	Viruses, Poxviridae, Chordopoxvirinae, Orthopoxvirus, Variola virus, Variola virus (isolate Human/India/Ind3/1967) (VARV) (Smallpox virus)	GO:0004748; GO:0005524; GO:0006260	DNA replication [GO:0006260]	ATP binding [GO:0005524]; ribonucleoside-diphosphate reductase activity, thioredoxin disulfide as acceptor [GO:0004748]
	MG_ACA1	NB501207:24:HWLGJBGXX:4:22410:15572:5557	P51516	0.0001217	36	Gag polyprotein (Core polyprotein) [Cleaved into: Matrix protein p10; Phosphorylated protein pp24; Phosphorylated protein pp18; p12; Capsid protein p27; Nucleocapsid protein p14; p4]	Viruses, Ortervirales, Retroviridae, Orthoretrovirinae, Betaretrovirus, Mason-Pfizer monkey virus (MPMV) (Simian Mason-Pfizer virus), Simian retrovirus SRV-2	GO:0003676; GO:0008270; GO:0019013; GO:0039660; GO:0039702	viral budding via host ESCRT complex [GO:0039702]	nucleic acid binding [GO:0003676]; structural constituent of virion [GO:0039660]; zinc ion binding [GO:0008270]
	MG_ACA1	NB501207:24:HWLGJBGXX:1:23306:16550:7355	O92954	0.000255	37	Gag polyprotein [Cleaved into: Matrix protein p19; p2A; p2B; p10; Capsid protein p27, alternate cleaved 1; Capsid protein p27, alternate cleaved 2; Spacer peptide (SP) (p3); Nucleocapsid protein p12; Protease p15 (EC 3.4.23.-)]	Viruses, Ortervirales, Retroviridae, Orthoretrovirinae, Alpharetrovirus, Rous sarcoma virus, Rous sarcoma virus (strain Schmidt-Ruppin), Rous sarcoma virus (strain Schmidt-Ruppin B) (RSV-SRB)	GO:0003676; GO:0004190; GO:0008270; GO:0019028; GO:0039660; GO:0044095; GO:0044196; GO:0046797	viral procapsid maturation [GO:0046797]	aspartic-type endopeptidase activity [GO:0004190]; nucleic acid binding [GO:0003676]; structural constituent of virion [GO:0039660]; zinc ion binding [GO:0008270]
	MG_ACA1	NB501207:24:HWLGJBGXX:4:11501:26673:2617	P0DOI1	0.0006502	34	Gag-Pro polyprotein [Cleaved into: Matrix protein p15 (MA); Capsid protein p24 (CA); Nucleocapsid protein p12-pro; Protease (EC 3.4.23.-); p13]	Viruses, Ortervirales, Retroviridae, Orthoretrovirinae, Deltaretrovirus, Bovine leukemia virus (BLV), Bovine leukemia virus (isolate Australian) (BLV)	GO:0003676; GO:0004190; GO:0008270; GO:0019013; GO:0039660; GO:0039702	viral budding via host ESCRT complex [GO:0039702]	aspartic-type endopeptidase activity [GO:0004190]; nucleic acid binding [GO:0003676]; structural constituent of virion [GO:0039660]; zinc ion binding [GO:0008270]
	MG_ACA1	NB501207:24:HWLGJBGXX:4:21608:3662:4658	Q5UQX7	0.0003751	35	Uncharacterized protein L881	Viruses, Mimiviridae, Mimivirus, Acanthamoeba polyphaga mimivirus (APMV)
	MG_ACA1	NB501207:24:HWLGJBGXX:2:21307:22694:17781	P51516	0.0001264	37	Gag polyprotein (Core polyprotein) [Cleaved into: Matrix protein p10; Phosphorylated protein pp24; Phosphorylated protein pp18; p12; Capsid protein p27; Nucleocapsid protein p14; p4]	Viruses, Ortervirales, Retroviridae, Orthoretrovirinae, Betaretrovirus, Mason-Pfizer monkey virus (MPMV) (Simian Mason-Pfizer virus), Simian retrovirus SRV-2	GO:0003676; GO:0008270; GO:0019013; GO:0039660; GO:0039702	viral budding via host ESCRT complex [GO:0039702]	nucleic acid binding [GO:0003676]; structural constituent of virion [GO:0039660]; zinc ion binding [GO:0008270]
	MG_ACA1	NB501207:24:HWLGJBGXX:2:12211:3808:2025	Q9QBZ2	0.0009468	34	Gag polyprotein (Pr55Gag) [Cleaved into: Matrix protein p17 (MA); Capsid protein p24 (CA); Spacer peptide 1 (SP1) (p2); Nucleocapsid protein p7 (NC); Spacer peptide 2 (SP2) (p1); p6-gag]	Viruses, Ortervirales, Retroviridae, Orthoretrovirinae, Lentivirus, Human immunodeficiency virus 1, HIV-1 group M, HIV-1 M:F, Human immunodeficiency virus type 1 group M subtype F2 (isolate MP257) (HIV-1)	GO:0003723; GO:0005198; GO:0008270; GO:0019013; GO:0020002; GO:0039702; GO:0042025; GO:0055036; GO:0072494	viral budding via host ESCRT complex [GO:0039702]	RNA binding [GO:0003723]; structural molecule activity [GO:0005198]; zinc ion binding [GO:0008270]
	MG_ACA1	NB501207:24:HWLGJBGXX:4:12405:11630:5390	P18802	1.979e-05	38	Gag-Pol polyprotein (Pr160Gag-Pol) [Cleaved into: Matrix protein p17 (MA); Capsid protein p24 (CA); Spacer peptide 1 (SP1) (p2); Nucleocapsid protein p7 (NC); Transframe peptide (TF); p6-pol (p6*); Protease (EC 3.4.23.16) (PR) (Retropepsin); Reverse transcriptase/ribonuclease H (EC 2.7.7.49) (EC 2.7.7.7) (EC 3.1.26.13) (Exoribonuclease H) (EC 3.1.13.2) (p66 RT); p51 RT; p15; Integrase (IN) (EC 2.…	Viruses, Ortervirales, Retroviridae, Orthoretrovirinae, Lentivirus, Human immunodeficiency virus 1, HIV-1 unknown group, Human immunodeficiency virus type 1 group M subtype D (isolate NDK) (HIV-1)	GO:0003677; GO:0003723; GO:0003887; GO:0003964; GO:0004190; GO:0004523; GO:0004533; GO:0005198; GO:0006310; GO:0008270; GO:0008289; GO:0015074; GO:0019013; GO:0020002; GO:0039651; GO:0039657; GO:0042025; GO:0044826; GO:0046718; GO:0055036; GO:0072494; GO:0075713; GO:0075732	DNA integration [GO:0015074]; DNA recombination [GO:0006310]; establishment of integrated proviral latency [GO:0075713]; induction by virus of host cysteine-type endopeptidase activity involved in apoptotic process [GO:0039651]; suppression by virus of host gene expression [GO:0039657]; viral entry into host cell [GO:0046718]; viral genome integration into host DNA [GO:0044826]; viral penetration…	aspartic-type endopeptidase activity [GO:0004190]; DNA binding [GO:0003677]; DNA-directed DNA polymerase activity [GO:0003887]; exoribonuclease H activity [GO:0004533]; lipid binding [GO:0008289]; RNA binding [GO:0003723]; RNA-directed DNA polymerase activity [GO:0003964]; RNA-DNA hybrid ribonuclease activity [GO:0004523]; structural molecule activity [GO:0005198]; zinc ion binding [GO:0008270]
	MG_ACA1	NB501207:24:HWLGJBGXX:2:23111:19615:7599	Q5UPT4	6.07e-06	42	Uncharacterized HNH endonuclease L247 (EC 3.1.-.-)	Viruses, Mimiviridae, Mimivirus, Acanthamoeba polyphaga mimivirus (APMV)	GO:0004519		endonuclease activity [GO:0004519]
	MG_ACA1	NB501207:24:HWLGJBGXX:3:11505:18553:1762	P03797	3.948e-06	42	Protein 3.8 (Gene product 3.8) (Gp3.8)	Viruses, Caudovirales, Podoviridae (phages with short tails), Autographivirinae, Teseptimavirus, Escherichia virus T7, Escherichia phage T7 (Bacteriophage T7)
	MG_ACA1	NB501207:24:HWLGJBGXX:1:13110:7485:18576	O92815	5.704e-05	36	Gag-Pol polyprotein [Cleaved into: Matrix protein p10 (MA); p20; Capsid protein p25 (CA); Nucleocapsid protein p14 (NC-pol); Protease p15 (PR) (EC 3.4.23.-); Reverse transcriptase/ribonuclease H p90 (RT) (EC 2.7.7.49) (EC 2.7.7.7) (EC 3.1.26.4); Integrase p46 (IN) (EC 2.7.7.-) (EC 3.1.-.-)]	Viruses, Ortervirales, Retroviridae, Orthoretrovirinae, Epsilonretrovirus, Walleye dermal sarcoma virus (WDSV)	GO:0003677; GO:0003723; GO:0003887; GO:0003964; GO:0004190; GO:0004523; GO:0006310; GO:0008270; GO:0015074; GO:0016020; GO:0019013; GO:0020002; GO:0039660	DNA integration [GO:0015074]; DNA recombination [GO:0006310]	aspartic-type endopeptidase activity [GO:0004190]; DNA binding [GO:0003677]; DNA-directed DNA polymerase activity [GO:0003887]; RNA binding [GO:0003723]; RNA-directed DNA polymerase activity [GO:0003964]; RNA-DNA hybrid ribonuclease activity [GO:0004523]; structural constituent of virion [GO:0039660]; zinc ion binding [GO:0008270]
	MG_ACA1	NB501207:24:HWLGJBGXX:3:13504:18858:1685	P18802	2.092e-05	38	Gag-Pol polyprotein (Pr160Gag-Pol) [Cleaved into: Matrix protein p17 (MA); Capsid protein p24 (CA); Spacer peptide 1 (SP1) (p2); Nucleocapsid protein p7 (NC); Transframe peptide (TF); p6-pol (p6*); Protease (EC 3.4.23.16) (PR) (Retropepsin); Reverse transcriptase/ribonuclease H (EC 2.7.7.49) (EC 2.7.7.7) (EC 3.1.26.13) (Exoribonuclease H) (EC 3.1.13.2) (p66 RT); p51 RT; p15; Integrase (IN) (EC 2.…	Viruses, Ortervirales, Retroviridae, Orthoretrovirinae, Lentivirus, Human immunodeficiency virus 1, HIV-1 unknown group, Human immunodeficiency virus type 1 group M subtype D (isolate NDK) (HIV-1)	GO:0003677; GO:0003723; GO:0003887; GO:0003964; GO:0004190; GO:0004523; GO:0004533; GO:0005198; GO:0006310; GO:0008270; GO:0008289; GO:0015074; GO:0019013; GO:0020002; GO:0039651; GO:0039657; GO:0042025; GO:0044826; GO:0046718; GO:0055036; GO:0072494; GO:0075713; GO:0075732	DNA integration [GO:0015074]; DNA recombination [GO:0006310]; establishment of integrated proviral latency [GO:0075713]; induction by virus of host cysteine-type endopeptidase activity involved in apoptotic process [GO:0039651]; suppression by virus of host gene expression [GO:0039657]; viral entry into host cell [GO:0046718]; viral genome integration into host DNA [GO:0044826]; viral penetration…	aspartic-type endopeptidase activity [GO:0004190]; DNA binding [GO:0003677]; DNA-directed DNA polymerase activity [GO:0003887]; exoribonuclease H activity [GO:0004533]; lipid binding [GO:0008289]; RNA binding [GO:0003723]; RNA-directed DNA polymerase activity [GO:0003964]; RNA-DNA hybrid ribonuclease activity [GO:0004523]; structural molecule activity [GO:0005198]; zinc ion binding [GO:0008270]
	MG_ACA1	NB501207:24:HWLGJBGXX:1:23107:7538:9747	P05887	0.0006074	35	Gag polyprotein (Pr55Gag) [Cleaved into: Matrix protein p17 (MA); Capsid protein p24 (CA); Spacer peptide 1 (SP1) (p2); Nucleocapsid protein p7 (NC); Spacer peptide 2 (SP2) (p1); p6-gag]	Viruses, Ortervirales, Retroviridae, Orthoretrovirinae, Lentivirus, Human immunodeficiency virus 1, HIV-1 unknown group, Human immunodeficiency virus type 1 group M subtype B (isolate CDC-451) (HIV-1)	GO:0003723; GO:0005198; GO:0008270; GO:0019013; GO:0020002; GO:0039702; GO:0042025; GO:0055036; GO:0072494	viral budding via host ESCRT complex [GO:0039702]	RNA binding [GO:0003723]; structural molecule activity [GO:0005198]; zinc ion binding [GO:0008270]
	MG_ACA1	NB501207:24:HWLGJBGXX:3:11402:25352:1132	Q3YPH4	0.0009411	33	Minor capsid protein VP1 (EC 3.1.1.4)	Viruses, Parvoviridae, Parvovirinae, Bocaparvovirus, Primate bocaparvovirus 1, Primate bocaparvovirus 1 (strain Human bocavirus 1 type 1) (HBoV1) (Human bocavirus type 1)	GO:0004623; GO:0005198; GO:0016042; GO:0019028; GO:0030430; GO:0039615; GO:0042025; GO:0102567; GO:0102568	lipid catabolic process [GO:0016042]	phospholipase A2 activity [GO:0004623]; phospholipase A2 activity (consuming 1,2-dipalmitoylphosphatidylcholine) [GO:0102567]; phospholipase A2 activity consuming 1,2-dioleoylphosphatidylethanolamine) [GO:0102568]; structural molecule activity [GO:0005198]
	MG_ACA1	NB501207:24:HWLGJBGXX:3:12410:25219:13634	P03797	0.0001231	36	Protein 3.8 (Gene product 3.8) (Gp3.8)	Viruses, Caudovirales, Podoviridae (phages with short tails), Autographivirinae, Teseptimavirus, Escherichia virus T7, Escherichia phage T7 (Bacteriophage T7)
	MG_ACA1	NB501207:24:HWLGJBGXX:1:21308:10913:9242	P03136	0.0001732	35	Capsid protein VP1 (Coat protein VP1)	Viruses, Parvoviridae, Parvovirinae, Protoparvovirus, Rodent protoparvovirus 1, Hamster parvovirus H1	GO:0005198; GO:0019062; GO:0039615; GO:0039665; GO:0042025; GO:0046872; GO:0075512; GO:0075521; GO:0075732; GO:0099008	clathrin-dependent endocytosis of virus by host cell [GO:0075512]; microtubule-dependent intracellular transport of viral material towards nucleus [GO:0075521]; permeabilization of host organelle membrane involved in viral entry into host cell [GO:0039665]; viral entry via permeabilization of inner membrane [GO:0099008]; viral penetration into host nucleus [GO:0075732]; virion attachment to host …	metal ion binding [GO:0046872]; structural molecule activity [GO:0005198]
	MG_ACA1	NB501207:24:HWLGJBGXX:1:21310:7184:14988	P22856	0.0004264	37	Putative ubiquitin thioesterase L96 (EC 3.4.19.12)	Viruses, Iridoviridae, Betairidovirinae, Iridovirus (small iridescent insect viruses), Invertebrate iridescent virus 1, Tipula iridescent virus (TIV) (Insect iridescent virus type 1)	GO:0003677; GO:0006353; GO:0036459	DNA-templated transcription, termination [GO:0006353]	DNA binding [GO:0003677]; thiol-dependent ubiquitinyl hydrolase activity [GO:0036459]
	MG_ACA1	NB501207:24:HWLGJBGXX:4:22607:22233:17604	P03136	0.000497	34	Capsid protein VP1 (Coat protein VP1)	Viruses, Parvoviridae, Parvovirinae, Protoparvovirus, Rodent protoparvovirus 1, Hamster parvovirus H1	GO:0005198; GO:0019062; GO:0039615; GO:0039665; GO:0042025; GO:0046872; GO:0075512; GO:0075521; GO:0075732; GO:0099008	clathrin-dependent endocytosis of virus by host cell [GO:0075512]; microtubule-dependent intracellular transport of viral material towards nucleus [GO:0075521]; permeabilization of host organelle membrane involved in viral entry into host cell [GO:0039665]; viral entry via permeabilization of inner membrane [GO:0099008]; viral penetration into host nucleus [GO:0075732]; virion attachment to host …	metal ion binding [GO:0046872]; structural molecule activity [GO:0005198]
	MG_ACA1	NB501207:24:HWLGJBGXX:3:12409:5327:14194	Q9PY95	0.0003019	34	Non-structural protein 3 (NSP3) (NCVP4) (Non-structural RNA-binding protein 34) (NS34) [Cleaved into: p38; p8]	Viruses, Riboviria, Reoviridae, Sedoreovirinae, Rotavirus, Rotavirus C, Rotavirus C (isolate RVC/Human/United Kingdom/Bristol/1989) (RV-C)	GO:0003723; GO:0006417; GO:0030430	regulation of translation [GO:0006417]	RNA binding [GO:0003723]
	MG_ACA1	NB501207:24:HWLGJBGXX:3:13604:25871:17376	P18802	2.092e-05	38	Gag-Pol polyprotein (Pr160Gag-Pol) [Cleaved into: Matrix protein p17 (MA); Capsid protein p24 (CA); Spacer peptide 1 (SP1) (p2); Nucleocapsid protein p7 (NC); Transframe peptide (TF); p6-pol (p6*); Protease (EC 3.4.23.16) (PR) (Retropepsin); Reverse transcriptase/ribonuclease H (EC 2.7.7.49) (EC 2.7.7.7) (EC 3.1.26.13) (Exoribonuclease H) (EC 3.1.13.2) (p66 RT); p51 RT; p15; Integrase (IN) (EC 2.…	Viruses, Ortervirales, Retroviridae, Orthoretrovirinae, Lentivirus, Human immunodeficiency virus 1, HIV-1 unknown group, Human immunodeficiency virus type 1 group M subtype D (isolate NDK) (HIV-1)	GO:0003677; GO:0003723; GO:0003887; GO:0003964; GO:0004190; GO:0004523; GO:0004533; GO:0005198; GO:0006310; GO:0008270; GO:0008289; GO:0015074; GO:0019013; GO:0020002; GO:0039651; GO:0039657; GO:0042025; GO:0044826; GO:0046718; GO:0055036; GO:0072494; GO:0075713; GO:0075732	DNA integration [GO:0015074]; DNA recombination [GO:0006310]; establishment of integrated proviral latency [GO:0075713]; induction by virus of host cysteine-type endopeptidase activity involved in apoptotic process [GO:0039651]; suppression by virus of host gene expression [GO:0039657]; viral entry into host cell [GO:0046718]; viral genome integration into host DNA [GO:0044826]; viral penetration…	aspartic-type endopeptidase activity [GO:0004190]; DNA binding [GO:0003677]; DNA-directed DNA polymerase activity [GO:0003887]; exoribonuclease H activity [GO:0004533]; lipid binding [GO:0008289]; RNA binding [GO:0003723]; RNA-directed DNA polymerase activity [GO:0003964]; RNA-DNA hybrid ribonuclease activity [GO:0004523]; structural molecule activity [GO:0005198]; zinc ion binding [GO:0008270]
	MG_ACA1	NB501207:24:HWLGJBGXX:3:22505:20240:1144	P27966	3.059e-06	41	Serine/threonine-protein kinase-transforming protein Rmil (EC 2.7.11.1)	Viruses, Ortervirales, Retroviridae, Orthoretrovirinae, Alpharetrovirus, Avian leukosis virus (ALV), Avian rous-associated virus type 1	GO:0004674; GO:0005524		ATP binding [GO:0005524]; protein serine/threonine kinase activity [GO:0004674]
	MG_ACA1	NB501207:24:HWLGJBGXX:1:23212:15327:10425	P03136	0.0007234	34	Capsid protein VP1 (Coat protein VP1)	Viruses, Parvoviridae, Parvovirinae, Protoparvovirus, Rodent protoparvovirus 1, Hamster parvovirus H1	GO:0005198; GO:0019062; GO:0039615; GO:0039665; GO:0042025; GO:0046872; GO:0075512; GO:0075521; GO:0075732; GO:0099008	clathrin-dependent endocytosis of virus by host cell [GO:0075512]; microtubule-dependent intracellular transport of viral material towards nucleus [GO:0075521]; permeabilization of host organelle membrane involved in viral entry into host cell [GO:0039665]; viral entry via permeabilization of inner membrane [GO:0099008]; viral penetration into host nucleus [GO:0075732]; virion attachment to host …	metal ion binding [GO:0046872]; structural molecule activity [GO:0005198]
	MG_ACA1	NB501207:24:HWLGJBGXX:3:21412:17007:4132	P05959	0.0003798	35	Gag-Pol polyprotein (Pr160Gag-Pol) [Cleaved into: Matrix protein p17 (MA); Capsid protein p24 (CA); Spacer peptide 1 (SP1) (p2); Nucleocapsid protein p7 (NC); Transframe peptide (TF); p6-pol (p6*); Protease (EC 3.4.23.16) (PR) (Retropepsin); Reverse transcriptase/ribonuclease H (EC 2.7.7.49) (EC 2.7.7.7) (EC 3.1.26.13) (Exoribonuclease H) (EC 3.1.13.2) (p66 RT); p51 RT; p15; Integrase (IN) (EC 2.…	Viruses, Ortervirales, Retroviridae, Orthoretrovirinae, Lentivirus, Human immunodeficiency virus 1, HIV-1 unknown group, Human immunodeficiency virus type 1 group M subtype B (isolate RF/HAT3) (HIV-1)	GO:0003677; GO:0003723; GO:0003887; GO:0003964; GO:0004190; GO:0004523; GO:0004533; GO:0005198; GO:0006310; GO:0008270; GO:0008289; GO:0015074; GO:0019013; GO:0020002; GO:0039651; GO:0039657; GO:0042025; GO:0044826; GO:0046718; GO:0055036; GO:0072494; GO:0075713; GO:0075732	DNA integration [GO:0015074]; DNA recombination [GO:0006310]; establishment of integrated proviral latency [GO:0075713]; induction by virus of host cysteine-type endopeptidase activity involved in apoptotic process [GO:0039651]; suppression by virus of host gene expression [GO:0039657]; viral entry into host cell [GO:0046718]; viral genome integration into host DNA [GO:0044826]; viral penetration…	aspartic-type endopeptidase activity [GO:0004190]; DNA binding [GO:0003677]; DNA-directed DNA polymerase activity [GO:0003887]; exoribonuclease H activity [GO:0004533]; lipid binding [GO:0008289]; RNA binding [GO:0003723]; RNA-directed DNA polymerase activity [GO:0003964]; RNA-DNA hybrid ribonuclease activity [GO:0004523]; structural molecule activity [GO:0005198]; zinc ion binding [GO:0008270]
	MG_ACA1	NB501207:24:HWLGJBGXX:3:22511:20993:7804	P51516	0.0001104	36	Gag polyprotein (Core polyprotein) [Cleaved into: Matrix protein p10; Phosphorylated protein pp24; Phosphorylated protein pp18; p12; Capsid protein p27; Nucleocapsid protein p14; p4]	Viruses, Ortervirales, Retroviridae, Orthoretrovirinae, Betaretrovirus, Mason-Pfizer monkey virus (MPMV) (Simian Mason-Pfizer virus), Simian retrovirus SRV-2	GO:0003676; GO:0008270; GO:0019013; GO:0039660; GO:0039702	viral budding via host ESCRT complex [GO:0039702]	nucleic acid binding [GO:0003676]; structural constituent of virion [GO:0039660]; zinc ion binding [GO:0008270]
	MG_ACA1	NB501207:24:HWLGJBGXX:2:21103:2915:17868	P18802	2.335e-05	38	Gag-Pol polyprotein (Pr160Gag-Pol) [Cleaved into: Matrix protein p17 (MA); Capsid protein p24 (CA); Spacer peptide 1 (SP1) (p2); Nucleocapsid protein p7 (NC); Transframe peptide (TF); p6-pol (p6*); Protease (EC 3.4.23.16) (PR) (Retropepsin); Reverse transcriptase/ribonuclease H (EC 2.7.7.49) (EC 2.7.7.7) (EC 3.1.26.13) (Exoribonuclease H) (EC 3.1.13.2) (p66 RT); p51 RT; p15; Integrase (IN) (EC 2.…	Viruses, Ortervirales, Retroviridae, Orthoretrovirinae, Lentivirus, Human immunodeficiency virus 1, HIV-1 unknown group, Human immunodeficiency virus type 1 group M subtype D (isolate NDK) (HIV-1)	GO:0003677; GO:0003723; GO:0003887; GO:0003964; GO:0004190; GO:0004523; GO:0004533; GO:0005198; GO:0006310; GO:0008270; GO:0008289; GO:0015074; GO:0019013; GO:0020002; GO:0039651; GO:0039657; GO:0042025; GO:0044826; GO:0046718; GO:0055036; GO:0072494; GO:0075713; GO:0075732	DNA integration [GO:0015074]; DNA recombination [GO:0006310]; establishment of integrated proviral latency [GO:0075713]; induction by virus of host cysteine-type endopeptidase activity involved in apoptotic process [GO:0039651]; suppression by virus of host gene expression [GO:0039657]; viral entry into host cell [GO:0046718]; viral genome integration into host DNA [GO:0044826]; viral penetration…	aspartic-type endopeptidase activity [GO:0004190]; DNA binding [GO:0003677]; DNA-directed DNA polymerase activity [GO:0003887]; exoribonuclease H activity [GO:0004533]; lipid binding [GO:0008289]; RNA binding [GO:0003723]; RNA-directed DNA polymerase activity [GO:0003964]; RNA-DNA hybrid ribonuclease activity [GO:0004523]; structural molecule activity [GO:0005198]; zinc ion binding [GO:0008270]
	MG_ACA1	NB501207:24:HWLGJBGXX:2:11102:21344:13390	O12157	0.0009172	35	Gag polyprotein (Pr55Gag) [Cleaved into: Matrix protein p17 (MA); Capsid protein p24 (CA); Spacer peptide 1 (SP1) (p2); Nucleocapsid protein p7 (NC); Spacer peptide 2 (SP2) (p1); p6-gag]	Viruses, Ortervirales, Retroviridae, Orthoretrovirinae, Lentivirus, Human immunodeficiency virus 1, HIV-1 group M, HIV-1 M:C, Human immunodeficiency virus type 1 group M subtype C (isolate 92BR025) (HIV-1)	GO:0003723; GO:0005198; GO:0008270; GO:0019013; GO:0020002; GO:0039702; GO:0042025; GO:0055036; GO:0072494	viral budding via host ESCRT complex [GO:0039702]	RNA binding [GO:0003723]; structural molecule activity [GO:0005198]; zinc ion binding [GO:0008270]
	MG_ACA1	NB501207:24:HWLGJBGXX:4:11602:3147:2985	Q5UPT4	0.0008422	36	Uncharacterized HNH endonuclease L247 (EC 3.1.-.-)	Viruses, Mimiviridae, Mimivirus, Acanthamoeba polyphaga mimivirus (APMV)	GO:0004519		endonuclease activity [GO:0004519]
	MG_ACA1	NB501207:24:HWLGJBGXX:4:22404:21080:16096	P03136	0.0006444	34	Capsid protein VP1 (Coat protein VP1)	Viruses, Parvoviridae, Parvovirinae, Protoparvovirus, Rodent protoparvovirus 1, Hamster parvovirus H1	GO:0005198; GO:0019062; GO:0039615; GO:0039665; GO:0042025; GO:0046872; GO:0075512; GO:0075521; GO:0075732; GO:0099008	clathrin-dependent endocytosis of virus by host cell [GO:0075512]; microtubule-dependent intracellular transport of viral material towards nucleus [GO:0075521]; permeabilization of host organelle membrane involved in viral entry into host cell [GO:0039665]; viral entry via permeabilization of inner membrane [GO:0099008]; viral penetration into host nucleus [GO:0075732]; virion attachment to host …	metal ion binding [GO:0046872]; structural molecule activity [GO:0005198]
	MG_ACA1	NB501207:24:HWLGJBGXX:1:21106:22237:10460	P19560	1.491e-08	48	Gag-Pol polyprotein (Pr170Gag-Pol) [Cleaved into: Matrix protein p16 (MA); p2L; Capsid protein p26 (CA); p3; Transframe peptide (p11); Protease (EC 3.4.23.-) (P119) (Retropepsin); Reverse transcriptase/ribonuclease H (RT) (EC 2.7.7.49) (EC 2.7.7.7) (EC 3.1.26.13) (Exoribonuclease H) (EC 3.1.13.2) (P72); Integrase (IN) (EC 2.7.7.-) (EC 3.1.-.-)]	Viruses, Ortervirales, Retroviridae, Orthoretrovirinae, Lentivirus, Bovine immunodeficiency virus, Bovine immunodeficiency virus (strain R29) (BIV) (Bovine immunodeficiency-like virus)	GO:0003677; GO:0003723; GO:0003887; GO:0003964; GO:0004190; GO:0004523; GO:0004533; GO:0006310; GO:0008270; GO:0015074; GO:0019013; GO:0039660; GO:0043657; GO:0044826; GO:0046718; GO:0075521; GO:0075713	DNA integration [GO:0015074]; DNA recombination [GO:0006310]; establishment of integrated proviral latency [GO:0075713]; microtubule-dependent intracellular transport of viral material towards nucleus [GO:0075521]; viral entry into host cell [GO:0046718]; viral genome integration into host DNA [GO:0044826]	aspartic-type endopeptidase activity [GO:0004190]; DNA binding [GO:0003677]; DNA-directed DNA polymerase activity [GO:0003887]; exoribonuclease H activity [GO:0004533]; RNA binding [GO:0003723]; RNA-directed DNA polymerase activity [GO:0003964]; RNA-DNA hybrid ribonuclease activity [GO:0004523]; structural constituent of virion [GO:0039660]; zinc ion binding [GO:0008270]
	MG_ACA1	NB501207:24:HWLGJBGXX:4:21602:12613:5245	P03136	0.0004284	34	Capsid protein VP1 (Coat protein VP1)	Viruses, Parvoviridae, Parvovirinae, Protoparvovirus, Rodent protoparvovirus 1, Hamster parvovirus H1	GO:0005198; GO:0019062; GO:0039615; GO:0039665; GO:0042025; GO:0046872; GO:0075512; GO:0075521; GO:0075732; GO:0099008	clathrin-dependent endocytosis of virus by host cell [GO:0075512]; microtubule-dependent intracellular transport of viral material towards nucleus [GO:0075521]; permeabilization of host organelle membrane involved in viral entry into host cell [GO:0039665]; viral entry via permeabilization of inner membrane [GO:0099008]; viral penetration into host nucleus [GO:0075732]; virion attachment to host …	metal ion binding [GO:0046872]; structural molecule activity [GO:0005198]
	MG_ACA1	NB501207:24:HWLGJBGXX:3:22509:5439:6517	P31622	0.0002901	35	Gag polyprotein (Core polyprotein) [Cleaved into: Matrix protein p10; Phosphorylated protein pp24; p12; Capsid protein p27; Nucleocapsid protein p14; p4]	Viruses, Ortervirales, Retroviridae, Orthoretrovirinae, Betaretrovirus, Sheep pulmonary adenomatosis virus (Jaagsiekte sheep retrovirus) (JSRV)	GO:0003676; GO:0008270; GO:0019013; GO:0039660; GO:0039702	viral budding via host ESCRT complex [GO:0039702]	nucleic acid binding [GO:0003676]; structural constituent of virion [GO:0039660]; zinc ion binding [GO:0008270]
	MG_ACA1	NB501207:24:HWLGJBGXX:3:12605:22094:1035	P20327	2.937e-05	39	Uncharacterized gene 5.3 protein	Viruses, Caudovirales, Podoviridae (phages with short tails), Autographivirinae, Teseptimavirus, unclassified Teseptimavirus, Enterobacteria phage T3 (Bacteriophage T3)
	MG_ACA1	NB501207:24:HWLGJBGXX:3:11408:23504:4510	P18802	2.211e-05	38	Gag-Pol polyprotein (Pr160Gag-Pol) [Cleaved into: Matrix protein p17 (MA); Capsid protein p24 (CA); Spacer peptide 1 (SP1) (p2); Nucleocapsid protein p7 (NC); Transframe peptide (TF); p6-pol (p6*); Protease (EC 3.4.23.16) (PR) (Retropepsin); Reverse transcriptase/ribonuclease H (EC 2.7.7.49) (EC 2.7.7.7) (EC 3.1.26.13) (Exoribonuclease H) (EC 3.1.13.2) (p66 RT); p51 RT; p15; Integrase (IN) (EC 2.…	Viruses, Ortervirales, Retroviridae, Orthoretrovirinae, Lentivirus, Human immunodeficiency virus 1, HIV-1 unknown group, Human immunodeficiency virus type 1 group M subtype D (isolate NDK) (HIV-1)	GO:0003677; GO:0003723; GO:0003887; GO:0003964; GO:0004190; GO:0004523; GO:0004533; GO:0005198; GO:0006310; GO:0008270; GO:0008289; GO:0015074; GO:0019013; GO:0020002; GO:0039651; GO:0039657; GO:0042025; GO:0044826; GO:0046718; GO:0055036; GO:0072494; GO:0075713; GO:0075732	DNA integration [GO:0015074]; DNA recombination [GO:0006310]; establishment of integrated proviral latency [GO:0075713]; induction by virus of host cysteine-type endopeptidase activity involved in apoptotic process [GO:0039651]; suppression by virus of host gene expression [GO:0039657]; viral entry into host cell [GO:0046718]; viral genome integration into host DNA [GO:0044826]; viral penetration…	aspartic-type endopeptidase activity [GO:0004190]; DNA binding [GO:0003677]; DNA-directed DNA polymerase activity [GO:0003887]; exoribonuclease H activity [GO:0004533]; lipid binding [GO:0008289]; RNA binding [GO:0003723]; RNA-directed DNA polymerase activity [GO:0003964]; RNA-DNA hybrid ribonuclease activity [GO:0004523]; structural molecule activity [GO:0005198]; zinc ion binding [GO:0008270]
	MG_ACA1	NB501207:24:HWLGJBGXX:4:13405:4646:14515	Q3YPH4	0.0004284	34	Minor capsid protein VP1 (EC 3.1.1.4)	Viruses, Parvoviridae, Parvovirinae, Bocaparvovirus, Primate bocaparvovirus 1, Primate bocaparvovirus 1 (strain Human bocavirus 1 type 1) (HBoV1) (Human bocavirus type 1)	GO:0004623; GO:0005198; GO:0016042; GO:0019028; GO:0030430; GO:0039615; GO:0042025; GO:0102567; GO:0102568	lipid catabolic process [GO:0016042]	phospholipase A2 activity [GO:0004623]; phospholipase A2 activity (consuming 1,2-dipalmitoylphosphatidylcholine) [GO:0102567]; phospholipase A2 activity consuming 1,2-dioleoylphosphatidylethanolamine) [GO:0102568]; structural molecule activity [GO:0005198]
	MG_ACA1	NB501207:24:HWLGJBGXX:1:12309:22127:1348	Q9IJX4	0.0006306	35	Replicase polyprotein [Cleaved into: Protein 1A (CrPV-1A); Protein 2A; Protein 2B; Protein 2C; Protein 3A; Protein 3B; 3C-like protease (EC 3.4.22.-); RNA-directed RNA polymerase 3D-POL (EC 2.7.7.48)]	Viruses, Riboviria, Picornavirales, Dicistroviridae, Cripavirus, Cricket paralysis virus (CrPV), Cricket paralysis virus (isolate Teleogryllus commodus/Australia/CrPVVIC/1968) (CrPV)	GO:0003723; GO:0003724; GO:0003968; GO:0005524; GO:0006351; GO:0008234; GO:0039694	transcription, DNA-templated [GO:0006351]; viral RNA genome replication [GO:0039694]	ATP binding [GO:0005524]; cysteine-type peptidase activity [GO:0008234]; RNA binding [GO:0003723]; RNA-directed 5'-3' RNA polymerase activity [GO:0003968]; RNA helicase activity [GO:0003724]
	MG_ACA1	NB501207:24:HWLGJBGXX:1:22204:4268:4055	O91080	0.0006818	34	Gag-Pol polyprotein (Pr160Gag-Pol) [Cleaved into: Matrix protein p17 (MA); Capsid protein p24 (CA); Spacer peptide 1 (SP1) (p2); Nucleocapsid protein p7 (NC); Transframe peptide (TF); p6-pol (p6*); Protease (EC 3.4.23.16) (PR) (Retropepsin); Reverse transcriptase/ribonuclease H (EC 2.7.7.49) (EC 2.7.7.7) (EC 3.1.26.13) (Exoribonuclease H) (EC 3.1.13.2) (p66 RT); p51 RT; p15; Integrase (IN) (EC 2.…	Viruses, Ortervirales, Retroviridae, Orthoretrovirinae, Lentivirus, Human immunodeficiency virus 1, HIV-1 group N, Human immunodeficiency virus type 1 group N (isolate YBF30) (HIV-1)	GO:0003677; GO:0003723; GO:0003887; GO:0003964; GO:0004190; GO:0004523; GO:0004533; GO:0005198; GO:0006310; GO:0008270; GO:0008289; GO:0015074; GO:0019013; GO:0020002; GO:0039651; GO:0039657; GO:0042025; GO:0044826; GO:0046718; GO:0055036; GO:0072494; GO:0075713; GO:0075732	DNA integration [GO:0015074]; DNA recombination [GO:0006310]; establishment of integrated proviral latency [GO:0075713]; induction by virus of host cysteine-type endopeptidase activity involved in apoptotic process [GO:0039651]; suppression by virus of host gene expression [GO:0039657]; viral entry into host cell [GO:0046718]; viral genome integration into host DNA [GO:0044826]; viral penetration…	aspartic-type endopeptidase activity [GO:0004190]; DNA binding [GO:0003677]; DNA-directed DNA polymerase activity [GO:0003887]; exoribonuclease H activity [GO:0004533]; lipid binding [GO:0008289]; RNA binding [GO:0003723]; RNA-directed DNA polymerase activity [GO:0003964]; RNA-DNA hybrid ribonuclease activity [GO:0004523]; structural molecule activity [GO:0005198]; zinc ion binding [GO:0008270]
	MG_ACA1	NB501207:24:HWLGJBGXX:4:22408:23986:7853	P03136	0.0001948	35	Capsid protein VP1 (Coat protein VP1)	Viruses, Parvoviridae, Parvovirinae, Protoparvovirus, Rodent protoparvovirus 1, Hamster parvovirus H1	GO:0005198; GO:0019062; GO:0039615; GO:0039665; GO:0042025; GO:0046872; GO:0075512; GO:0075521; GO:0075732; GO:0099008	clathrin-dependent endocytosis of virus by host cell [GO:0075512]; microtubule-dependent intracellular transport of viral material towards nucleus [GO:0075521]; permeabilization of host organelle membrane involved in viral entry into host cell [GO:0039665]; viral entry via permeabilization of inner membrane [GO:0099008]; viral penetration into host nucleus [GO:0075732]; virion attachment to host …	metal ion binding [GO:0046872]; structural molecule activity [GO:0005198]
	MG_ACA1	NB501207:24:HWLGJBGXX:2:13206:14207:19082	P18802	2.175e-05	38	Gag-Pol polyprotein (Pr160Gag-Pol) [Cleaved into: Matrix protein p17 (MA); Capsid protein p24 (CA); Spacer peptide 1 (SP1) (p2); Nucleocapsid protein p7 (NC); Transframe peptide (TF); p6-pol (p6*); Protease (EC 3.4.23.16) (PR) (Retropepsin); Reverse transcriptase/ribonuclease H (EC 2.7.7.49) (EC 2.7.7.7) (EC 3.1.26.13) (Exoribonuclease H) (EC 3.1.13.2) (p66 RT); p51 RT; p15; Integrase (IN) (EC 2.…	Viruses, Ortervirales, Retroviridae, Orthoretrovirinae, Lentivirus, Human immunodeficiency virus 1, HIV-1 unknown group, Human immunodeficiency virus type 1 group M subtype D (isolate NDK) (HIV-1)	GO:0003677; GO:0003723; GO:0003887; GO:0003964; GO:0004190; GO:0004523; GO:0004533; GO:0005198; GO:0006310; GO:0008270; GO:0008289; GO:0015074; GO:0019013; GO:0020002; GO:0039651; GO:0039657; GO:0042025; GO:0044826; GO:0046718; GO:0055036; GO:0072494; GO:0075713; GO:0075732	DNA integration [GO:0015074]; DNA recombination [GO:0006310]; establishment of integrated proviral latency [GO:0075713]; induction by virus of host cysteine-type endopeptidase activity involved in apoptotic process [GO:0039651]; suppression by virus of host gene expression [GO:0039657]; viral entry into host cell [GO:0046718]; viral genome integration into host DNA [GO:0044826]; viral penetration…	aspartic-type endopeptidase activity [GO:0004190]; DNA binding [GO:0003677]; DNA-directed DNA polymerase activity [GO:0003887]; exoribonuclease H activity [GO:0004533]; lipid binding [GO:0008289]; RNA binding [GO:0003723]; RNA-directed DNA polymerase activity [GO:0003964]; RNA-DNA hybrid ribonuclease activity [GO:0004523]; structural molecule activity [GO:0005198]; zinc ion binding [GO:0008270]
	MG_ACA1	NB501207:24:HWLGJBGXX:3:21407:5968:16936	P03136	0.0001183	35	Capsid protein VP1 (Coat protein VP1)	Viruses, Parvoviridae, Parvovirinae, Protoparvovirus, Rodent protoparvovirus 1, Hamster parvovirus H1	GO:0005198; GO:0019062; GO:0039615; GO:0039665; GO:0042025; GO:0046872; GO:0075512; GO:0075521; GO:0075732; GO:0099008	clathrin-dependent endocytosis of virus by host cell [GO:0075512]; microtubule-dependent intracellular transport of viral material towards nucleus [GO:0075521]; permeabilization of host organelle membrane involved in viral entry into host cell [GO:0039665]; viral entry via permeabilization of inner membrane [GO:0099008]; viral penetration into host nucleus [GO:0075732]; virion attachment to host …	metal ion binding [GO:0046872]; structural molecule activity [GO:0005198]
	MG_ACA1	NB501207:24:HWLGJBGXX:1:11310:20865:14695	P03136	0.0003751	35	Capsid protein VP1 (Coat protein VP1)	Viruses, Parvoviridae, Parvovirinae, Protoparvovirus, Rodent protoparvovirus 1, Hamster parvovirus H1	GO:0005198; GO:0019062; GO:0039615; GO:0039665; GO:0042025; GO:0046872; GO:0075512; GO:0075521; GO:0075732; GO:0099008	clathrin-dependent endocytosis of virus by host cell [GO:0075512]; microtubule-dependent intracellular transport of viral material towards nucleus [GO:0075521]; permeabilization of host organelle membrane involved in viral entry into host cell [GO:0039665]; viral entry via permeabilization of inner membrane [GO:0099008]; viral penetration into host nucleus [GO:0075732]; virion attachment to host …	metal ion binding [GO:0046872]; structural molecule activity [GO:0005198]
	MG_ACA1	NB501207:24:HWLGJBGXX:3:11606:4596:4769	Q76633	8.3e-06	39	Gag polyprotein (Pr55Gag) [Cleaved into: Matrix protein p17 (MA); Capsid protein p24 (CA); Spacer peptide 1 (SP1) (p2); Nucleocapsid protein p7 (NC); Spacer peptide 2 (SP2) (p1); p6-gag]	Viruses, Ortervirales, Retroviridae, Orthoretrovirinae, Lentivirus, Human immunodeficiency virus 2, HIV-2 subtype B, Human immunodeficiency virus type 2 subtype B (isolate UC1) (HIV-2)	GO:0003723; GO:0005198; GO:0008270; GO:0019013; GO:0020002; GO:0039702; GO:0042025; GO:0055036; GO:0072494	viral budding via host ESCRT complex [GO:0039702]	RNA binding [GO:0003723]; structural molecule activity [GO:0005198]; zinc ion binding [GO:0008270]
	MG_ACA1	NB501207:24:HWLGJBGXX:3:11603:26401:6838	Q5UPT4	0.000666	33	Uncharacterized HNH endonuclease L247 (EC 3.1.-.-)	Viruses, Mimiviridae, Mimivirus, Acanthamoeba polyphaga mimivirus (APMV)	GO:0004519		endonuclease activity [GO:0004519]
	MG_ACA1	NB501207:24:HWLGJBGXX:3:23511:11439:6786	P51516	0.0007888	34	Gag polyprotein (Core polyprotein) [Cleaved into: Matrix protein p10; Phosphorylated protein pp24; Phosphorylated protein pp18; p12; Capsid protein p27; Nucleocapsid protein p14; p4]	Viruses, Ortervirales, Retroviridae, Orthoretrovirinae, Betaretrovirus, Mason-Pfizer monkey virus (MPMV) (Simian Mason-Pfizer virus), Simian retrovirus SRV-2	GO:0003676; GO:0008270; GO:0019013; GO:0039660; GO:0039702	viral budding via host ESCRT complex [GO:0039702]	nucleic acid binding [GO:0003676]; structural constituent of virion [GO:0039660]; zinc ion binding [GO:0008270]
	MG_ACA1	NB501207:24:HWLGJBGXX:3:23601:4342:12881	O64175	6.694e-06	40	Putative HNH homing endonuclease yosQ (EC 3.1.-.-)	Viruses, Caudovirales, Siphoviridae (phages with long non-contractile tails), Spbetavirus, Bacillus phage SPbeta (Bacillus phage SPBc2) (Bacteriophage SP-beta)	GO:0004519; GO:0006314	intron homing [GO:0006314]	endonuclease activity [GO:0004519]
	MG_ACA1	NB501207:24:HWLGJBGXX:4:11611:19747:16392	P18802	1.435e-05	38	Gag-Pol polyprotein (Pr160Gag-Pol) [Cleaved into: Matrix protein p17 (MA); Capsid protein p24 (CA); Spacer peptide 1 (SP1) (p2); Nucleocapsid protein p7 (NC); Transframe peptide (TF); p6-pol (p6*); Protease (EC 3.4.23.16) (PR) (Retropepsin); Reverse transcriptase/ribonuclease H (EC 2.7.7.49) (EC 2.7.7.7) (EC 3.1.26.13) (Exoribonuclease H) (EC 3.1.13.2) (p66 RT); p51 RT; p15; Integrase (IN) (EC 2.…	Viruses, Ortervirales, Retroviridae, Orthoretrovirinae, Lentivirus, Human immunodeficiency virus 1, HIV-1 unknown group, Human immunodeficiency virus type 1 group M subtype D (isolate NDK) (HIV-1)	GO:0003677; GO:0003723; GO:0003887; GO:0003964; GO:0004190; GO:0004523; GO:0004533; GO:0005198; GO:0006310; GO:0008270; GO:0008289; GO:0015074; GO:0019013; GO:0020002; GO:0039651; GO:0039657; GO:0042025; GO:0044826; GO:0046718; GO:0055036; GO:0072494; GO:0075713; GO:0075732	DNA integration [GO:0015074]; DNA recombination [GO:0006310]; establishment of integrated proviral latency [GO:0075713]; induction by virus of host cysteine-type endopeptidase activity involved in apoptotic process [GO:0039651]; suppression by virus of host gene expression [GO:0039657]; viral entry into host cell [GO:0046718]; viral genome integration into host DNA [GO:0044826]; viral penetration…	aspartic-type endopeptidase activity [GO:0004190]; DNA binding [GO:0003677]; DNA-directed DNA polymerase activity [GO:0003887]; exoribonuclease H activity [GO:0004533]; lipid binding [GO:0008289]; RNA binding [GO:0003723]; RNA-directed DNA polymerase activity [GO:0003964]; RNA-DNA hybrid ribonuclease activity [GO:0004523]; structural molecule activity [GO:0005198]; zinc ion binding [GO:0008270]
	MG_ACA1	NB501207:24:HWLGJBGXX:4:12502:8247:19650	P03136	0.0007488	33	Capsid protein VP1 (Coat protein VP1)	Viruses, Parvoviridae, Parvovirinae, Protoparvovirus, Rodent protoparvovirus 1, Hamster parvovirus H1	GO:0005198; GO:0019062; GO:0039615; GO:0039665; GO:0042025; GO:0046872; GO:0075512; GO:0075521; GO:0075732; GO:0099008	clathrin-dependent endocytosis of virus by host cell [GO:0075512]; microtubule-dependent intracellular transport of viral material towards nucleus [GO:0075521]; permeabilization of host organelle membrane involved in viral entry into host cell [GO:0039665]; viral entry via permeabilization of inner membrane [GO:0099008]; viral penetration into host nucleus [GO:0075732]; virion attachment to host …	metal ion binding [GO:0046872]; structural molecule activity [GO:0005198]
	MG_ACA1	NB501207:24:HWLGJBGXX:1:21105:19695:14507	P00541	2.896e-05	38	Tyrosine-protein kinase transforming protein Fps (EC 2.7.10.2)	Viruses, Ortervirales, Retroviridae, Orthoretrovirinae, Alpharetrovirus, Fujinami sarcoma virus, Avian sarcoma virus (strain PRCII)	GO:0004715; GO:0005524		ATP binding [GO:0005524]; non-membrane spanning protein tyrosine kinase activity [GO:0004715]
	MG_ACA1	NB501207:24:HWLGJBGXX:4:21406:4881:1255	O92815	1.685e-08	48	Gag-Pol polyprotein [Cleaved into: Matrix protein p10 (MA); p20; Capsid protein p25 (CA); Nucleocapsid protein p14 (NC-pol); Protease p15 (PR) (EC 3.4.23.-); Reverse transcriptase/ribonuclease H p90 (RT) (EC 2.7.7.49) (EC 2.7.7.7) (EC 3.1.26.4); Integrase p46 (IN) (EC 2.7.7.-) (EC 3.1.-.-)]	Viruses, Ortervirales, Retroviridae, Orthoretrovirinae, Epsilonretrovirus, Walleye dermal sarcoma virus (WDSV)	GO:0003677; GO:0003723; GO:0003887; GO:0003964; GO:0004190; GO:0004523; GO:0006310; GO:0008270; GO:0015074; GO:0016020; GO:0019013; GO:0020002; GO:0039660	DNA integration [GO:0015074]; DNA recombination [GO:0006310]	aspartic-type endopeptidase activity [GO:0004190]; DNA binding [GO:0003677]; DNA-directed DNA polymerase activity [GO:0003887]; RNA binding [GO:0003723]; RNA-directed DNA polymerase activity [GO:0003964]; RNA-DNA hybrid ribonuclease activity [GO:0004523]; structural constituent of virion [GO:0039660]; zinc ion binding [GO:0008270]
	MG_ACA1	NB501207:24:HWLGJBGXX:4:13609:17120:1446	P03136	0.0004826	34	Capsid protein VP1 (Coat protein VP1)	Viruses, Parvoviridae, Parvovirinae, Protoparvovirus, Rodent protoparvovirus 1, Hamster parvovirus H1	GO:0005198; GO:0019062; GO:0039615; GO:0039665; GO:0042025; GO:0046872; GO:0075512; GO:0075521; GO:0075732; GO:0099008	clathrin-dependent endocytosis of virus by host cell [GO:0075512]; microtubule-dependent intracellular transport of viral material towards nucleus [GO:0075521]; permeabilization of host organelle membrane involved in viral entry into host cell [GO:0039665]; viral entry via permeabilization of inner membrane [GO:0099008]; viral penetration into host nucleus [GO:0075732]; virion attachment to host …	metal ion binding [GO:0046872]; structural molecule activity [GO:0005198]
	MG_ACA1	NB501207:24:HWLGJBGXX:2:13106:14821:2607	Q1A250	0.0004	34	Gag polyprotein (Pr55Gag) [Cleaved into: Matrix protein p17 (MA); Capsid protein p24 (CA); Spacer peptide p2; Nucleocapsid protein p7 (NC); Spacer peptide p1; p6-gag]	Viruses, Ortervirales, Retroviridae, Orthoretrovirinae, Lentivirus, Simian immunodeficiency virus (SIV), Simian immunodeficiency virus - cpz, Simian immunodeficiency virus (isolate EK505) (SIV-cpz) (Chimpanzee immunodeficiency virus)	GO:0003723; GO:0005198; GO:0008270; GO:0016020; GO:0019013; GO:0020002; GO:0030430; GO:0039702; GO:0042025	viral budding via host ESCRT complex [GO:0039702]	RNA binding [GO:0003723]; structural molecule activity [GO:0005198]; zinc ion binding [GO:0008270]
	MG_ACA1	NB501207:24:HWLGJBGXX:2:21309:14937:18475	P20327	0.0001891	36	Uncharacterized gene 5.3 protein	Viruses, Caudovirales, Podoviridae (phages with short tails), Autographivirinae, Teseptimavirus, unclassified Teseptimavirus, Enterobacteria phage T3 (Bacteriophage T3)
	MG_ACA1	NB501207:24:HWLGJBGXX:4:11403:11792:13438	P20889	0.0001085	36	Gag polyprotein (Pr55Gag) [Cleaved into: Matrix protein p17 (MA); Capsid protein p24 (CA); Spacer peptide 1 (SP1) (p2); Nucleocapsid protein p7 (NC); Spacer peptide 2 (SP2) (p1); p6-gag]	Viruses, Ortervirales, Retroviridae, Orthoretrovirinae, Lentivirus, Human immunodeficiency virus 1, HIV-1 unknown group, Human immunodeficiency virus type 1 group M subtype B (isolate OYI) (HIV-1)	GO:0003723; GO:0005198; GO:0008270; GO:0019013; GO:0020002; GO:0039702; GO:0042025; GO:0055036; GO:0072494	viral budding via host ESCRT complex [GO:0039702]	RNA binding [GO:0003723]; structural molecule activity [GO:0005198]; zinc ion binding [GO:0008270]
	MG_ACA1	NB501207:24:HWLGJBGXX:2:13311:11715:7083	P51516	0.0007507	34	Gag polyprotein (Core polyprotein) [Cleaved into: Matrix protein p10; Phosphorylated protein pp24; Phosphorylated protein pp18; p12; Capsid protein p27; Nucleocapsid protein p14; p4]	Viruses, Ortervirales, Retroviridae, Orthoretrovirinae, Betaretrovirus, Mason-Pfizer monkey virus (MPMV) (Simian Mason-Pfizer virus), Simian retrovirus SRV-2	GO:0003676; GO:0008270; GO:0019013; GO:0039660; GO:0039702	viral budding via host ESCRT complex [GO:0039702]	nucleic acid binding [GO:0003676]; structural constituent of virion [GO:0039660]; zinc ion binding [GO:0008270]
	MG_ACA1	NB501207:24:HWLGJBGXX:4:13409:4271:14469	P03136	0.000255	37	Capsid protein VP1 (Coat protein VP1)	Viruses, Parvoviridae, Parvovirinae, Protoparvovirus, Rodent protoparvovirus 1, Hamster parvovirus H1	GO:0005198; GO:0019062; GO:0039615; GO:0039665; GO:0042025; GO:0046872; GO:0075512; GO:0075521; GO:0075732; GO:0099008	clathrin-dependent endocytosis of virus by host cell [GO:0075512]; microtubule-dependent intracellular transport of viral material towards nucleus [GO:0075521]; permeabilization of host organelle membrane involved in viral entry into host cell [GO:0039665]; viral entry via permeabilization of inner membrane [GO:0099008]; viral penetration into host nucleus [GO:0075732]; virion attachment to host …	metal ion binding [GO:0046872]; structural molecule activity [GO:0005198]
	MG_ACA1	NB501207:24:HWLGJBGXX:1:11207:13849:19021	P11365	3.169e-05	38	Intracisternal A-particle Gag-related polyprotein [Cleaved into: Phosphorylated protein; Capsid protein; Nucleocapsid protein; Protease (EC 3.4.23.-)]	Viruses, Ortervirales, Retroviridae, unclassified Retroviridae, Intracisternal A-particles, Mouse intracisternal a-particle MIAE (IAP-MIAE), Mouse intracisternal a-particle MIA14 (IAP-MIA14)	GO:0003676; GO:0004190; GO:0008270; GO:0016032	viral process [GO:0016032]	aspartic-type endopeptidase activity [GO:0004190]; nucleic acid binding [GO:0003676]; zinc ion binding [GO:0008270]
	MG_ACA1	NB501207:24:HWLGJBGXX:1:21302:23014:1337	P18802	3.169e-05	38	Gag-Pol polyprotein (Pr160Gag-Pol) [Cleaved into: Matrix protein p17 (MA); Capsid protein p24 (CA); Spacer peptide 1 (SP1) (p2); Nucleocapsid protein p7 (NC); Transframe peptide (TF); p6-pol (p6*); Protease (EC 3.4.23.16) (PR) (Retropepsin); Reverse transcriptase/ribonuclease H (EC 2.7.7.49) (EC 2.7.7.7) (EC 3.1.26.13) (Exoribonuclease H) (EC 3.1.13.2) (p66 RT); p51 RT; p15; Integrase (IN) (EC 2.…	Viruses, Ortervirales, Retroviridae, Orthoretrovirinae, Lentivirus, Human immunodeficiency virus 1, HIV-1 unknown group, Human immunodeficiency virus type 1 group M subtype D (isolate NDK) (HIV-1)	GO:0003677; GO:0003723; GO:0003887; GO:0003964; GO:0004190; GO:0004523; GO:0004533; GO:0005198; GO:0006310; GO:0008270; GO:0008289; GO:0015074; GO:0019013; GO:0020002; GO:0039651; GO:0039657; GO:0042025; GO:0044826; GO:0046718; GO:0055036; GO:0072494; GO:0075713; GO:0075732	DNA integration [GO:0015074]; DNA recombination [GO:0006310]; establishment of integrated proviral latency [GO:0075713]; induction by virus of host cysteine-type endopeptidase activity involved in apoptotic process [GO:0039651]; suppression by virus of host gene expression [GO:0039657]; viral entry into host cell [GO:0046718]; viral genome integration into host DNA [GO:0044826]; viral penetration…	aspartic-type endopeptidase activity [GO:0004190]; DNA binding [GO:0003677]; DNA-directed DNA polymerase activity [GO:0003887]; exoribonuclease H activity [GO:0004533]; lipid binding [GO:0008289]; RNA binding [GO:0003723]; RNA-directed DNA polymerase activity [GO:0003964]; RNA-DNA hybrid ribonuclease activity [GO:0004523]; structural molecule activity [GO:0005198]; zinc ion binding [GO:0008270]
	MG_ACA1	NB501207:24:HWLGJBGXX:2:13210:10536:3709	Q5UR16	0.0001532	37	Putative EGF-like domain-containing protein R659	Viruses, Mimiviridae, Mimivirus, Acanthamoeba polyphaga mimivirus (APMV)	GO:0005576
	MG_ACA1	NB501207:24:HWLGJBGXX:3:12602:16877:4180	P03136	4.637e-05	37	Capsid protein VP1 (Coat protein VP1)	Viruses, Parvoviridae, Parvovirinae, Protoparvovirus, Rodent protoparvovirus 1, Hamster parvovirus H1	GO:0005198; GO:0019062; GO:0039615; GO:0039665; GO:0042025; GO:0046872; GO:0075512; GO:0075521; GO:0075732; GO:0099008	clathrin-dependent endocytosis of virus by host cell [GO:0075512]; microtubule-dependent intracellular transport of viral material towards nucleus [GO:0075521]; permeabilization of host organelle membrane involved in viral entry into host cell [GO:0039665]; viral entry via permeabilization of inner membrane [GO:0099008]; viral penetration into host nucleus [GO:0075732]; virion attachment to host …	metal ion binding [GO:0046872]; structural molecule activity [GO:0005198]
	MG_ACA1	NB501207:24:HWLGJBGXX:4:21511:10287:5679	P00545	0.0006502	34	Tyrosine-protein kinase transforming protein fms (EC 2.7.10.1)	Viruses, Ortervirales, Retroviridae, Orthoretrovirinae, Gammaretrovirus, Feline leukemia virus, Feline sarcoma virus, Feline sarcoma virus (strain McDonough)	GO:0004714; GO:0005524; GO:0007169; GO:0016021; GO:0019221; GO:0019955	cytokine-mediated signaling pathway [GO:0019221]; transmembrane receptor protein tyrosine kinase signaling pathway [GO:0007169]	ATP binding [GO:0005524]; cytokine binding [GO:0019955]; transmembrane receptor protein tyrosine kinase activity [GO:0004714]
	MG_ACA1	NB501207:24:HWLGJBGXX:1:11306:7108:17220	P04587	0.0008699	34	Gag-Pol polyprotein (Pr160Gag-Pol) [Cleaved into: Matrix protein p17 (MA); Capsid protein p24 (CA); Spacer peptide 1 (SP1) (p2); Nucleocapsid protein p7 (NC); Transframe peptide (TF); p6-pol (p6*); Protease (EC 3.4.23.16) (PR) (Retropepsin); Reverse transcriptase/ribonuclease H (EC 2.7.7.49) (EC 2.7.7.7) (EC 3.1.26.13) (Exoribonuclease H) (EC 3.1.13.2) (p66 RT); p51 RT; p15; Integrase (IN) (EC 2.…	Viruses, Ortervirales, Retroviridae, Orthoretrovirinae, Lentivirus, Human immunodeficiency virus 1, HIV-1 unknown group, Human immunodeficiency virus type 1 group M subtype B (isolate BH5) (HIV-1)	GO:0003677; GO:0003723; GO:0003887; GO:0003964; GO:0004190; GO:0004523; GO:0004533; GO:0005198; GO:0006310; GO:0008270; GO:0008289; GO:0015074; GO:0019013; GO:0020002; GO:0039651; GO:0039657; GO:0042025; GO:0044826; GO:0046718; GO:0055036; GO:0072494; GO:0075713; GO:0075732	DNA integration [GO:0015074]; DNA recombination [GO:0006310]; establishment of integrated proviral latency [GO:0075713]; induction by virus of host cysteine-type endopeptidase activity involved in apoptotic process [GO:0039651]; suppression by virus of host gene expression [GO:0039657]; viral entry into host cell [GO:0046718]; viral genome integration into host DNA [GO:0044826]; viral penetration…	aspartic-type endopeptidase activity [GO:0004190]; DNA binding [GO:0003677]; DNA-directed DNA polymerase activity [GO:0003887]; exoribonuclease H activity [GO:0004533]; lipid binding [GO:0008289]; RNA binding [GO:0003723]; RNA-directed DNA polymerase activity [GO:0003964]; RNA-DNA hybrid ribonuclease activity [GO:0004523]; structural molecule activity [GO:0005198]; zinc ion binding [GO:0008270]
	MG_ACA1	NB501207:24:HWLGJBGXX:4:23607:9292:3114	P03136	0.0005521	34	Capsid protein VP1 (Coat protein VP1)	Viruses, Parvoviridae, Parvovirinae, Protoparvovirus, Rodent protoparvovirus 1, Hamster parvovirus H1	GO:0005198; GO:0019062; GO:0039615; GO:0039665; GO:0042025; GO:0046872; GO:0075512; GO:0075521; GO:0075732; GO:0099008	clathrin-dependent endocytosis of virus by host cell [GO:0075512]; microtubule-dependent intracellular transport of viral material towards nucleus [GO:0075521]; permeabilization of host organelle membrane involved in viral entry into host cell [GO:0039665]; viral entry via permeabilization of inner membrane [GO:0099008]; viral penetration into host nucleus [GO:0075732]; virion attachment to host …	metal ion binding [GO:0046872]; structural molecule activity [GO:0005198]
	MG_ACA2	NB501207:24:HWLGJBGXX:1:12110:23669:4968	C5IY46	0.0008157	33	Minor capsid protein VP1 (EC 3.1.1.4)	Viruses, Parvoviridae, Parvovirinae, Bocaparvovirus, Primate bocaparvovirus 2, Human bocavirus 4 (HBoV4) (Human bocavirus type 4)	GO:0004623; GO:0005198; GO:0016042; GO:0030430; GO:0039615; GO:0042025; GO:0102567; GO:0102568	lipid catabolic process [GO:0016042]	phospholipase A2 activity [GO:0004623]; phospholipase A2 activity (consuming 1,2-dipalmitoylphosphatidylcholine) [GO:0102567]; phospholipase A2 activity consuming 1,2-dioleoylphosphatidylethanolamine) [GO:0102568]; structural molecule activity [GO:0005198]
	MG_ACA2	NB501207:24:HWLGJBGXX:3:11411:15568:12821	Q5UPG0	0.0001793	36	Putative ankyrin repeat protein L86	Viruses, Mimiviridae, Mimivirus, Acanthamoeba polyphaga mimivirus (APMV)
	MG_ACA2	NB501207:24:HWLGJBGXX:3:23609:19317:2058	Q76633	0.000721	34	Gag polyprotein (Pr55Gag) [Cleaved into: Matrix protein p17 (MA); Capsid protein p24 (CA); Spacer peptide 1 (SP1) (p2); Nucleocapsid protein p7 (NC); Spacer peptide 2 (SP2) (p1); p6-gag]	Viruses, Ortervirales, Retroviridae, Orthoretrovirinae, Lentivirus, Human immunodeficiency virus 2, HIV-2 subtype B, Human immunodeficiency virus type 2 subtype B (isolate UC1) (HIV-2)	GO:0003723; GO:0005198; GO:0008270; GO:0019013; GO:0020002; GO:0039702; GO:0042025; GO:0055036; GO:0072494	viral budding via host ESCRT complex [GO:0039702]	RNA binding [GO:0003723]; structural molecule activity [GO:0005198]; zinc ion binding [GO:0008270]
	MG_ACA2	NB501207:24:HWLGJBGXX:4:12401:26559:12497	P27966	2.724e-05	38	Serine/threonine-protein kinase-transforming protein Rmil (EC 2.7.11.1)	Viruses, Ortervirales, Retroviridae, Orthoretrovirinae, Alpharetrovirus, Avian leukosis virus (ALV), Avian rous-associated virus type 1	GO:0004674; GO:0005524		ATP binding [GO:0005524]; protein serine/threonine kinase activity [GO:0004674]
	MG_ACA2	NB501207:24:HWLGJBGXX:3:12511:24429:7166	Q5UPT4	0.0009749	33	Uncharacterized HNH endonuclease L247 (EC 3.1.-.-)	Viruses, Mimiviridae, Mimivirus, Acanthamoeba polyphaga mimivirus (APMV)	GO:0004519		endonuclease activity [GO:0004519]
	MG_ACA2	NB501207:24:HWLGJBGXX:3:13607:19591:7876	Q5UPT4	0.0007063	33	Uncharacterized HNH endonuclease L247 (EC 3.1.-.-)	Viruses, Mimiviridae, Mimivirus, Acanthamoeba polyphaga mimivirus (APMV)	GO:0004519		endonuclease activity [GO:0004519]
	MG_ACA2	NB501207:24:HWLGJBGXX:4:13402:4224:1120	P03136	0.0007063	33	Capsid protein VP1 (Coat protein VP1)	Viruses, Parvoviridae, Parvovirinae, Protoparvovirus, Rodent protoparvovirus 1, Hamster parvovirus H1	GO:0005198; GO:0019062; GO:0039615; GO:0039665; GO:0042025; GO:0046872; GO:0075512; GO:0075521; GO:0075732; GO:0099008	clathrin-dependent endocytosis of virus by host cell [GO:0075512]; microtubule-dependent intracellular transport of viral material towards nucleus [GO:0075521]; permeabilization of host organelle membrane involved in viral entry into host cell [GO:0039665]; viral entry via permeabilization of inner membrane [GO:0099008]; viral penetration into host nucleus [GO:0075732]; virion attachment to host …	metal ion binding [GO:0046872]; structural molecule activity [GO:0005198]
	MG_ACA2	NB501207:24:HWLGJBGXX:1:11103:8116:6310	P03136	0.0006074	35	Capsid protein VP1 (Coat protein VP1)	Viruses, Parvoviridae, Parvovirinae, Protoparvovirus, Rodent protoparvovirus 1, Hamster parvovirus H1	GO:0005198; GO:0019062; GO:0039615; GO:0039665; GO:0042025; GO:0046872; GO:0075512; GO:0075521; GO:0075732; GO:0099008	clathrin-dependent endocytosis of virus by host cell [GO:0075512]; microtubule-dependent intracellular transport of viral material towards nucleus [GO:0075521]; permeabilization of host organelle membrane involved in viral entry into host cell [GO:0039665]; viral entry via permeabilization of inner membrane [GO:0099008]; viral penetration into host nucleus [GO:0075732]; virion attachment to host …	metal ion binding [GO:0046872]; structural molecule activity [GO:0005198]
	MG_ACA2	NB501207:24:HWLGJBGXX:2:23205:8274:17664	P56260	8.604e-16	68	Transforming protein Qin (Oncogene Qin)	Viruses, Ortervirales, Retroviridae, Orthoretrovirinae, Alpharetrovirus, unclassified Alpharetrovirus, Avian sarcoma virus, Avian sarcoma virus (strain 31) (ASV31)	GO:0003700; GO:0042025; GO:0043565		DNA-binding transcription factor activity [GO:0003700]; sequence-specific DNA binding [GO:0043565]
	MG_ACA2	NB501207:24:HWLGJBGXX:2:23207:21122:15565	Q9QC00	3.618e-05	40	Gag polyprotein (Pr55Gag) [Cleaved into: Matrix protein p17 (MA); Capsid protein p24 (CA); Spacer peptide 1 (SP1) (p2); Nucleocapsid protein p7 (NC); Spacer peptide 2 (SP2) (p1); p6-gag]	Viruses, Ortervirales, Retroviridae, Orthoretrovirinae, Lentivirus, Human immunodeficiency virus 1, HIV-1 group M, HIV-1 M:K, Human immunodeficiency virus type 1 group M subtype K (isolate 97ZR-EQTB11) (HIV-1)	GO:0003723; GO:0005198; GO:0008270; GO:0019013; GO:0020002; GO:0039702; GO:0042025; GO:0055036; GO:0072494	viral budding via host ESCRT complex [GO:0039702]	RNA binding [GO:0003723]; structural molecule activity [GO:0005198]; zinc ion binding [GO:0008270]
	MG_ACA2	NB501207:24:HWLGJBGXX:4:13401:19721:11089	O92815	8.478e-07	42	Gag-Pol polyprotein [Cleaved into: Matrix protein p10 (MA); p20; Capsid protein p25 (CA); Nucleocapsid protein p14 (NC-pol); Protease p15 (PR) (EC 3.4.23.-); Reverse transcriptase/ribonuclease H p90 (RT) (EC 2.7.7.49) (EC 2.7.7.7) (EC 3.1.26.4); Integrase p46 (IN) (EC 2.7.7.-) (EC 3.1.-.-)]	Viruses, Ortervirales, Retroviridae, Orthoretrovirinae, Epsilonretrovirus, Walleye dermal sarcoma virus (WDSV)	GO:0003677; GO:0003723; GO:0003887; GO:0003964; GO:0004190; GO:0004523; GO:0006310; GO:0008270; GO:0015074; GO:0016020; GO:0019013; GO:0020002; GO:0039660	DNA integration [GO:0015074]; DNA recombination [GO:0006310]	aspartic-type endopeptidase activity [GO:0004190]; DNA binding [GO:0003677]; DNA-directed DNA polymerase activity [GO:0003887]; RNA binding [GO:0003723]; RNA-directed DNA polymerase activity [GO:0003964]; RNA-DNA hybrid ribonuclease activity [GO:0004523]; structural constituent of virion [GO:0039660]; zinc ion binding [GO:0008270]
	MG_ACA2	NB501207:24:HWLGJBGXX:2:11107:6799:6945	O64175	5.797e-07	43	Putative HNH homing endonuclease yosQ (EC 3.1.-.-)	Viruses, Caudovirales, Siphoviridae (phages with long non-contractile tails), Spbetavirus, Bacillus phage SPbeta (Bacillus phage SPBc2) (Bacteriophage SP-beta)	GO:0004519; GO:0006314	intron homing [GO:0006314]	endonuclease activity [GO:0004519]
	MG_ACA2	NB501207:24:HWLGJBGXX:3:12512:8046:15653	P17283	9.281e-05	38	Gag-Pol polyprotein (Pr160Gag-Pol) [Cleaved into: Matrix protein p17 (MA); Capsid protein p24 (CA); Nucleocapsid protein p7 (NC); p6-pol (p6*); Protease (EC 3.4.23.16) (PR) (Retropepsin); Reverse transcriptase/ribonuclease H (EC 2.7.7.49) (EC 2.7.7.7) (EC 3.1.26.13) (Exoribonuclease H) (EC 3.1.13.2) (p66 RT); p51 RT; p15; Integrase (IN) (EC 2.7.7.-) (EC 3.1.-.-)]	Viruses, Ortervirales, Retroviridae, Orthoretrovirinae, Lentivirus, Simian immunodeficiency virus (SIV), Simian immunodeficiency virus - cpz, Simian immunodeficiency virus (isolate CPZ GAB1) (SIV-cpz) (Chimpanzee immunodeficiency virus)	GO:0003677; GO:0003723; GO:0003887; GO:0003964; GO:0004190; GO:0004523; GO:0004533; GO:0005198; GO:0006310; GO:0008270; GO:0015074; GO:0016020; GO:0019013; GO:0020002; GO:0030430; GO:0039657; GO:0042025; GO:0044826; GO:0046718; GO:0075713; GO:0075732	DNA integration [GO:0015074]; DNA recombination [GO:0006310]; establishment of integrated proviral latency [GO:0075713]; suppression by virus of host gene expression [GO:0039657]; viral entry into host cell [GO:0046718]; viral genome integration into host DNA [GO:0044826]; viral penetration into host nucleus [GO:0075732]	aspartic-type endopeptidase activity [GO:0004190]; DNA binding [GO:0003677]; DNA-directed DNA polymerase activity [GO:0003887]; exoribonuclease H activity [GO:0004533]; RNA binding [GO:0003723]; RNA-directed DNA polymerase activity [GO:0003964]; RNA-DNA hybrid ribonuclease activity [GO:0004523]; structural molecule activity [GO:0005198]; zinc ion binding [GO:0008270]
	MG_ACA2	NB501207:24:HWLGJBGXX:1:22306:16503:15995	C5IY46	0.0008157	33	Minor capsid protein VP1 (EC 3.1.1.4)	Viruses, Parvoviridae, Parvovirinae, Bocaparvovirus, Primate bocaparvovirus 2, Human bocavirus 4 (HBoV4) (Human bocavirus type 4)	GO:0004623; GO:0005198; GO:0016042; GO:0030430; GO:0039615; GO:0042025; GO:0102567; GO:0102568	lipid catabolic process [GO:0016042]	phospholipase A2 activity [GO:0004623]; phospholipase A2 activity (consuming 1,2-dipalmitoylphosphatidylcholine) [GO:0102567]; phospholipase A2 activity consuming 1,2-dioleoylphosphatidylethanolamine) [GO:0102568]; structural molecule activity [GO:0005198]
	MG_ACA2	NB501207:24:HWLGJBGXX:2:12205:8025:9323	P18802	1.979e-05	38	Gag-Pol polyprotein (Pr160Gag-Pol) [Cleaved into: Matrix protein p17 (MA); Capsid protein p24 (CA); Spacer peptide 1 (SP1) (p2); Nucleocapsid protein p7 (NC); Transframe peptide (TF); p6-pol (p6*); Protease (EC 3.4.23.16) (PR) (Retropepsin); Reverse transcriptase/ribonuclease H (EC 2.7.7.49) (EC 2.7.7.7) (EC 3.1.26.13) (Exoribonuclease H) (EC 3.1.13.2) (p66 RT); p51 RT; p15; Integrase (IN) (EC 2.…	Viruses, Ortervirales, Retroviridae, Orthoretrovirinae, Lentivirus, Human immunodeficiency virus 1, HIV-1 unknown group, Human immunodeficiency virus type 1 group M subtype D (isolate NDK) (HIV-1)	GO:0003677; GO:0003723; GO:0003887; GO:0003964; GO:0004190; GO:0004523; GO:0004533; GO:0005198; GO:0006310; GO:0008270; GO:0008289; GO:0015074; GO:0019013; GO:0020002; GO:0039651; GO:0039657; GO:0042025; GO:0044826; GO:0046718; GO:0055036; GO:0072494; GO:0075713; GO:0075732	DNA integration [GO:0015074]; DNA recombination [GO:0006310]; establishment of integrated proviral latency [GO:0075713]; induction by virus of host cysteine-type endopeptidase activity involved in apoptotic process [GO:0039651]; suppression by virus of host gene expression [GO:0039657]; viral entry into host cell [GO:0046718]; viral genome integration into host DNA [GO:0044826]; viral penetration…	aspartic-type endopeptidase activity [GO:0004190]; DNA binding [GO:0003677]; DNA-directed DNA polymerase activity [GO:0003887]; exoribonuclease H activity [GO:0004533]; lipid binding [GO:0008289]; RNA binding [GO:0003723]; RNA-directed DNA polymerase activity [GO:0003964]; RNA-DNA hybrid ribonuclease activity [GO:0004523]; structural molecule activity [GO:0005198]; zinc ion binding [GO:0008270]
	MG_ACA2	NB501207:24:HWLGJBGXX:3:11509:2218:7550	P18802	1.435e-05	38	Gag-Pol polyprotein (Pr160Gag-Pol) [Cleaved into: Matrix protein p17 (MA); Capsid protein p24 (CA); Spacer peptide 1 (SP1) (p2); Nucleocapsid protein p7 (NC); Transframe peptide (TF); p6-pol (p6*); Protease (EC 3.4.23.16) (PR) (Retropepsin); Reverse transcriptase/ribonuclease H (EC 2.7.7.49) (EC 2.7.7.7) (EC 3.1.26.13) (Exoribonuclease H) (EC 3.1.13.2) (p66 RT); p51 RT; p15; Integrase (IN) (EC 2.…	Viruses, Ortervirales, Retroviridae, Orthoretrovirinae, Lentivirus, Human immunodeficiency virus 1, HIV-1 unknown group, Human immunodeficiency virus type 1 group M subtype D (isolate NDK) (HIV-1)	GO:0003677; GO:0003723; GO:0003887; GO:0003964; GO:0004190; GO:0004523; GO:0004533; GO:0005198; GO:0006310; GO:0008270; GO:0008289; GO:0015074; GO:0019013; GO:0020002; GO:0039651; GO:0039657; GO:0042025; GO:0044826; GO:0046718; GO:0055036; GO:0072494; GO:0075713; GO:0075732	DNA integration [GO:0015074]; DNA recombination [GO:0006310]; establishment of integrated proviral latency [GO:0075713]; induction by virus of host cysteine-type endopeptidase activity involved in apoptotic process [GO:0039651]; suppression by virus of host gene expression [GO:0039657]; viral entry into host cell [GO:0046718]; viral genome integration into host DNA [GO:0044826]; viral penetration…	aspartic-type endopeptidase activity [GO:0004190]; DNA binding [GO:0003677]; DNA-directed DNA polymerase activity [GO:0003887]; exoribonuclease H activity [GO:0004533]; lipid binding [GO:0008289]; RNA binding [GO:0003723]; RNA-directed DNA polymerase activity [GO:0003964]; RNA-DNA hybrid ribonuclease activity [GO:0004523]; structural molecule activity [GO:0005198]; zinc ion binding [GO:0008270]
	MG_ACA2	NB501207:24:HWLGJBGXX:4:21503:3621:8627	Q9Q721	0.0002752	35	Gag polyprotein (Pr55Gag) [Cleaved into: Matrix protein p17 (MA); Capsid protein p24 (CA); Spacer peptide 1 (SP1) (p2); Nucleocapsid protein p7 (NC); Spacer peptide 2 (SP2) (p1); p6-gag]	Viruses, Ortervirales, Retroviridae, Orthoretrovirinae, Lentivirus, Human immunodeficiency virus 1, HIV-1 group M, HIV-1 M:H, Human immunodeficiency virus type 1 group M subtype H (isolate VI991) (HIV-1)	GO:0003723; GO:0005198; GO:0008270; GO:0019013; GO:0020002; GO:0039702; GO:0042025; GO:0055036; GO:0072494	viral budding via host ESCRT complex [GO:0039702]	RNA binding [GO:0003723]; structural molecule activity [GO:0005198]; zinc ion binding [GO:0008270]
	MG_ACA2	NB501207:24:HWLGJBGXX:1:12304:10452:5756	P31623	6.469e-05	37	Gag-Pro-Pol polyprotein [Cleaved into: Matrix protein p10; Phosphorylated protein; p12; Capsid protein p27; Nucleocapsid protein-dUTPase (NC-dUTPase) (EC 3.6.1.23); Protease 17 kDa (EC 3.4.23.-); Protease 13 kDa (EC 3.4.23.-); G-patch peptide; Reverse transcriptase/ribonuclease H (RT) (EC 2.7.7.49) (EC 2.7.7.7) (EC 3.1.26.4); Integrase (IN) (EC 2.7.7.-) (EC 3.1.-.-)]	Viruses, Ortervirales, Retroviridae, Orthoretrovirinae, Betaretrovirus, Sheep pulmonary adenomatosis virus (Jaagsiekte sheep retrovirus) (JSRV)	GO:0003677; GO:0003723; GO:0003887; GO:0003964; GO:0004170; GO:0004190; GO:0004523; GO:0006310; GO:0008270; GO:0015074; GO:0019013; GO:0039660; GO:0044826; GO:0046718; GO:0075713	DNA integration [GO:0015074]; DNA recombination [GO:0006310]; establishment of integrated proviral latency [GO:0075713]; viral entry into host cell [GO:0046718]; viral genome integration into host DNA [GO:0044826]	aspartic-type endopeptidase activity [GO:0004190]; DNA binding [GO:0003677]; DNA-directed DNA polymerase activity [GO:0003887]; dUTP diphosphatase activity [GO:0004170]; RNA binding [GO:0003723]; RNA-directed DNA polymerase activity [GO:0003964]; RNA-DNA hybrid ribonuclease activity [GO:0004523]; structural constituent of virion [GO:0039660]; zinc ion binding [GO:0008270]
	MG_ACA2	NB501207:24:HWLGJBGXX:2:22107:11065:6484	P03136	0.0004669	34	Capsid protein VP1 (Coat protein VP1)	Viruses, Parvoviridae, Parvovirinae, Protoparvovirus, Rodent protoparvovirus 1, Hamster parvovirus H1	GO:0005198; GO:0019062; GO:0039615; GO:0039665; GO:0042025; GO:0046872; GO:0075512; GO:0075521; GO:0075732; GO:0099008	clathrin-dependent endocytosis of virus by host cell [GO:0075512]; microtubule-dependent intracellular transport of viral material towards nucleus [GO:0075521]; permeabilization of host organelle membrane involved in viral entry into host cell [GO:0039665]; viral entry via permeabilization of inner membrane [GO:0099008]; viral penetration into host nucleus [GO:0075732]; virion attachment to host …	metal ion binding [GO:0046872]; structural molecule activity [GO:0005198]
	MG_ACA2	NB501207:24:HWLGJBGXX:4:23508:10273:3604	O64175	2.533e-06	44	Putative HNH homing endonuclease yosQ (EC 3.1.-.-)	Viruses, Caudovirales, Siphoviridae (phages with long non-contractile tails), Spbetavirus, Bacillus phage SPbeta (Bacillus phage SPBc2) (Bacteriophage SP-beta)	GO:0004519; GO:0006314	intron homing [GO:0006314]	endonuclease activity [GO:0004519]
	MG_ACA2	NB501207:24:HWLGJBGXX:3:12609:15202:8387	O64175	1.295e-05	40	Putative HNH homing endonuclease yosQ (EC 3.1.-.-)	Viruses, Caudovirales, Siphoviridae (phages with long non-contractile tails), Spbetavirus, Bacillus phage SPbeta (Bacillus phage SPBc2) (Bacteriophage SP-beta)	GO:0004519; GO:0006314	intron homing [GO:0006314]	endonuclease activity [GO:0004519]
	MG_ACA2	NB501207:24:HWLGJBGXX:3:21505:6714:9033	P03136	0.000721	34	Capsid protein VP1 (Coat protein VP1)	Viruses, Parvoviridae, Parvovirinae, Protoparvovirus, Rodent protoparvovirus 1, Hamster parvovirus H1	GO:0005198; GO:0019062; GO:0039615; GO:0039665; GO:0042025; GO:0046872; GO:0075512; GO:0075521; GO:0075732; GO:0099008	clathrin-dependent endocytosis of virus by host cell [GO:0075512]; microtubule-dependent intracellular transport of viral material towards nucleus [GO:0075521]; permeabilization of host organelle membrane involved in viral entry into host cell [GO:0039665]; viral entry via permeabilization of inner membrane [GO:0099008]; viral penetration into host nucleus [GO:0075732]; virion attachment to host …	metal ion binding [GO:0046872]; structural molecule activity [GO:0005198]
	MG_ACA2	NB501207:24:HWLGJBGXX:2:13103:21202:13618	O36634	0.0003413	35	Fusion glycoprotein F0 (Protein F) [Cleaved into: Fusion glycoprotein F2'; Interchain peptide; Fusion glycoprotein F2; Fusion glycoprotein F1]	Viruses, Riboviria, Negarnaviricota, Haploviricotina, Monjiviricetes, Mononegavirales, Pneumoviridae, Orthopneumovirus, Human respiratory syncytial virus, Human respiratory syncytial virus B, Human respiratory syncytial virus B (strain B1)	GO:0016021; GO:0019031; GO:0019064; GO:0020002; GO:0055036; GO:0060141	fusion of virus membrane with host plasma membrane [GO:0019064]; positive regulation of syncytium formation by virus [GO:0060141]
	MG_ACA2	NB501207:24:HWLGJBGXX:4:13603:4788:16468	P18802	2.303e-05	38	Gag-Pol polyprotein (Pr160Gag-Pol) [Cleaved into: Matrix protein p17 (MA); Capsid protein p24 (CA); Spacer peptide 1 (SP1) (p2); Nucleocapsid protein p7 (NC); Transframe peptide (TF); p6-pol (p6*); Protease (EC 3.4.23.16) (PR) (Retropepsin); Reverse transcriptase/ribonuclease H (EC 2.7.7.49) (EC 2.7.7.7) (EC 3.1.26.13) (Exoribonuclease H) (EC 3.1.13.2) (p66 RT); p51 RT; p15; Integrase (IN) (EC 2.…	Viruses, Ortervirales, Retroviridae, Orthoretrovirinae, Lentivirus, Human immunodeficiency virus 1, HIV-1 unknown group, Human immunodeficiency virus type 1 group M subtype D (isolate NDK) (HIV-1)	GO:0003677; GO:0003723; GO:0003887; GO:0003964; GO:0004190; GO:0004523; GO:0004533; GO:0005198; GO:0006310; GO:0008270; GO:0008289; GO:0015074; GO:0019013; GO:0020002; GO:0039651; GO:0039657; GO:0042025; GO:0044826; GO:0046718; GO:0055036; GO:0072494; GO:0075713; GO:0075732	DNA integration [GO:0015074]; DNA recombination [GO:0006310]; establishment of integrated proviral latency [GO:0075713]; induction by virus of host cysteine-type endopeptidase activity involved in apoptotic process [GO:0039651]; suppression by virus of host gene expression [GO:0039657]; viral entry into host cell [GO:0046718]; viral genome integration into host DNA [GO:0044826]; viral penetration…	aspartic-type endopeptidase activity [GO:0004190]; DNA binding [GO:0003677]; DNA-directed DNA polymerase activity [GO:0003887]; exoribonuclease H activity [GO:0004533]; lipid binding [GO:0008289]; RNA binding [GO:0003723]; RNA-directed DNA polymerase activity [GO:0003964]; RNA-DNA hybrid ribonuclease activity [GO:0004523]; structural molecule activity [GO:0005198]; zinc ion binding [GO:0008270]
	MG_ACA2	NB501207:24:HWLGJBGXX:4:12402:1081:12477	P27966	2.724e-05	38	Serine/threonine-protein kinase-transforming protein Rmil (EC 2.7.11.1)	Viruses, Ortervirales, Retroviridae, Orthoretrovirinae, Alpharetrovirus, Avian leukosis virus (ALV), Avian rous-associated virus type 1	GO:0004674; GO:0005524		ATP binding [GO:0005524]; protein serine/threonine kinase activity [GO:0004674]
	MG_ACA2	NB501207:24:HWLGJBGXX:1:21106:21407:17639	Q9PY95	0.0001793	36	Non-structural protein 3 (NSP3) (NCVP4) (Non-structural RNA-binding protein 34) (NS34) [Cleaved into: p38; p8]	Viruses, Riboviria, Reoviridae, Sedoreovirinae, Rotavirus, Rotavirus C, Rotavirus C (isolate RVC/Human/United Kingdom/Bristol/1989) (RV-C)	GO:0003723; GO:0006417; GO:0030430	regulation of translation [GO:0006417]	RNA binding [GO:0003723]
	MG_ACA2	NB501207:24:HWLGJBGXX:2:11109:16968:18585	Q5UR16	0.0005771	36	Putative EGF-like domain-containing protein R659	Viruses, Mimiviridae, Mimivirus, Acanthamoeba polyphaga mimivirus (APMV)	GO:0005576
	MG_ACA2	NB501207:24:HWLGJBGXX:2:23310:9807:8229	Q79666	0.000445	36	Gag-Pol polyprotein (Pr160Gag-Pol) [Cleaved into: Matrix protein p17 (MA); Capsid protein p24 (CA); Spacer peptide 1 (SP1) (p2); Nucleocapsid protein p7 (NC); Transframe peptide (TF); p6-pol (p6*); Protease (EC 3.4.23.16) (PR) (Retropepsin); Reverse transcriptase/ribonuclease H (EC 2.7.7.49) (EC 2.7.7.7) (EC 3.1.26.13) (Exoribonuclease H) (EC 3.1.13.2) (p66 RT); p51 RT; p15; Integrase (IN) (EC 2.…	Viruses, Ortervirales, Retroviridae, Orthoretrovirinae, Lentivirus, Human immunodeficiency virus 1, HIV-1 group O, Human immunodeficiency virus type 1 group O (isolate MVP5180) (HIV-1)	GO:0003677; GO:0003723; GO:0003887; GO:0003964; GO:0004190; GO:0004523; GO:0004533; GO:0005198; GO:0006310; GO:0008270; GO:0008289; GO:0015074; GO:0019013; GO:0020002; GO:0039651; GO:0039657; GO:0042025; GO:0044826; GO:0046718; GO:0055036; GO:0072494; GO:0075713; GO:0075732	DNA integration [GO:0015074]; DNA recombination [GO:0006310]; establishment of integrated proviral latency [GO:0075713]; induction by virus of host cysteine-type endopeptidase activity involved in apoptotic process [GO:0039651]; suppression by virus of host gene expression [GO:0039657]; viral entry into host cell [GO:0046718]; viral genome integration into host DNA [GO:0044826]; viral penetration…	aspartic-type endopeptidase activity [GO:0004190]; DNA binding [GO:0003677]; DNA-directed DNA polymerase activity [GO:0003887]; exoribonuclease H activity [GO:0004533]; lipid binding [GO:0008289]; RNA binding [GO:0003723]; RNA-directed DNA polymerase activity [GO:0003964]; RNA-DNA hybrid ribonuclease activity [GO:0004523]; structural molecule activity [GO:0005198]; zinc ion binding [GO:0008270]
	MG_ACA2	NB501207:24:HWLGJBGXX:3:23506:25867:4749	Q5I127	5.87e-08	46	Tyrosine phosphatase-like protein N2 (PTP-N2)	Viruses, Polydnaviridae, Bracovirus, Microplitis demolitor bracovirus (MdBV), Microplitis demolitor bracovirus (isolate Webb) (MdBV)	GO:0004725		protein tyrosine phosphatase activity [GO:0004725]
	MG_ACA2	NB501207:24:HWLGJBGXX:4:21505:13453:19117	P24447	1.788e-05	38	Alkaline nuclease (EC 3.1.-.-)	Viruses, Herpesvirales, Herpesviridae, Betaherpesvirinae, Roseolovirus, Human betaherpesvirus 6A, Human herpesvirus 6A (strain Uganda-1102) (HHV-6 variant A) (Human B lymphotropic virus)	GO:0003677; GO:0004519; GO:0004527; GO:0016032; GO:0030430; GO:0042025	viral process [GO:0016032]	DNA binding [GO:0003677]; endonuclease activity [GO:0004519]; exonuclease activity [GO:0004527]
	MG_ACA2	NB501207:24:HWLGJBGXX:1:12312:24458:5793	O92815	0.0003196	34	Gag-Pol polyprotein [Cleaved into: Matrix protein p10 (MA); p20; Capsid protein p25 (CA); Nucleocapsid protein p14 (NC-pol); Protease p15 (PR) (EC 3.4.23.-); Reverse transcriptase/ribonuclease H p90 (RT) (EC 2.7.7.49) (EC 2.7.7.7) (EC 3.1.26.4); Integrase p46 (IN) (EC 2.7.7.-) (EC 3.1.-.-)]	Viruses, Ortervirales, Retroviridae, Orthoretrovirinae, Epsilonretrovirus, Walleye dermal sarcoma virus (WDSV)	GO:0003677; GO:0003723; GO:0003887; GO:0003964; GO:0004190; GO:0004523; GO:0006310; GO:0008270; GO:0015074; GO:0016020; GO:0019013; GO:0020002; GO:0039660	DNA integration [GO:0015074]; DNA recombination [GO:0006310]	aspartic-type endopeptidase activity [GO:0004190]; DNA binding [GO:0003677]; DNA-directed DNA polymerase activity [GO:0003887]; RNA binding [GO:0003723]; RNA-directed DNA polymerase activity [GO:0003964]; RNA-DNA hybrid ribonuclease activity [GO:0004523]; structural constituent of virion [GO:0039660]; zinc ion binding [GO:0008270]
	MG_ACA2	NB501207:24:HWLGJBGXX:2:21107:25143:8787	Q6GZN1	1.377e-07	44	Uncharacterized protein 094L	Viruses, Iridoviridae, Alphairidovirinae, Ranavirus, Frog virus 3 (FV-3), Frog virus 3 (isolate Goorha) (FV-3)
	MG_ACA2	NB501207:24:HWLGJBGXX:3:11601:22630:1602	Q9IJX4	0.0005718	35	Replicase polyprotein [Cleaved into: Protein 1A (CrPV-1A); Protein 2A; Protein 2B; Protein 2C; Protein 3A; Protein 3B; 3C-like protease (EC 3.4.22.-); RNA-directed RNA polymerase 3D-POL (EC 2.7.7.48)]	Viruses, Riboviria, Picornavirales, Dicistroviridae, Cripavirus, Cricket paralysis virus (CrPV), Cricket paralysis virus (isolate Teleogryllus commodus/Australia/CrPVVIC/1968) (CrPV)	GO:0003723; GO:0003724; GO:0003968; GO:0005524; GO:0006351; GO:0008234; GO:0039694	transcription, DNA-templated [GO:0006351]; viral RNA genome replication [GO:0039694]	ATP binding [GO:0005524]; cysteine-type peptidase activity [GO:0008234]; RNA binding [GO:0003723]; RNA-directed 5'-3' RNA polymerase activity [GO:0003968]; RNA helicase activity [GO:0003724]
	MG_ACA3	NB501207:24:HWLGJBGXX:1:13304:23860:17190	Q3YPH4	0.0009411	33	Minor capsid protein VP1 (EC 3.1.1.4)	Viruses, Parvoviridae, Parvovirinae, Bocaparvovirus, Primate bocaparvovirus 1, Primate bocaparvovirus 1 (strain Human bocavirus 1 type 1) (HBoV1) (Human bocavirus type 1)	GO:0004623; GO:0005198; GO:0016042; GO:0019028; GO:0030430; GO:0039615; GO:0042025; GO:0102567; GO:0102568	lipid catabolic process [GO:0016042]	phospholipase A2 activity [GO:0004623]; phospholipase A2 activity (consuming 1,2-dipalmitoylphosphatidylcholine) [GO:0102567]; phospholipase A2 activity consuming 1,2-dioleoylphosphatidylethanolamine) [GO:0102568]; structural molecule activity [GO:0005198]
	MG_ACA3	NB501207:24:HWLGJBGXX:4:11405:15239:14279	O91080	0.0008699	34	Gag-Pol polyprotein (Pr160Gag-Pol) [Cleaved into: Matrix protein p17 (MA); Capsid protein p24 (CA); Spacer peptide 1 (SP1) (p2); Nucleocapsid protein p7 (NC); Transframe peptide (TF); p6-pol (p6*); Protease (EC 3.4.23.16) (PR) (Retropepsin); Reverse transcriptase/ribonuclease H (EC 2.7.7.49) (EC 2.7.7.7) (EC 3.1.26.13) (Exoribonuclease H) (EC 3.1.13.2) (p66 RT); p51 RT; p15; Integrase (IN) (EC 2.…	Viruses, Ortervirales, Retroviridae, Orthoretrovirinae, Lentivirus, Human immunodeficiency virus 1, HIV-1 group N, Human immunodeficiency virus type 1 group N (isolate YBF30) (HIV-1)	GO:0003677; GO:0003723; GO:0003887; GO:0003964; GO:0004190; GO:0004523; GO:0004533; GO:0005198; GO:0006310; GO:0008270; GO:0008289; GO:0015074; GO:0019013; GO:0020002; GO:0039651; GO:0039657; GO:0042025; GO:0044826; GO:0046718; GO:0055036; GO:0072494; GO:0075713; GO:0075732	DNA integration [GO:0015074]; DNA recombination [GO:0006310]; establishment of integrated proviral latency [GO:0075713]; induction by virus of host cysteine-type endopeptidase activity involved in apoptotic process [GO:0039651]; suppression by virus of host gene expression [GO:0039657]; viral entry into host cell [GO:0046718]; viral genome integration into host DNA [GO:0044826]; viral penetration…	aspartic-type endopeptidase activity [GO:0004190]; DNA binding [GO:0003677]; DNA-directed DNA polymerase activity [GO:0003887]; exoribonuclease H activity [GO:0004533]; lipid binding [GO:0008289]; RNA binding [GO:0003723]; RNA-directed DNA polymerase activity [GO:0003964]; RNA-DNA hybrid ribonuclease activity [GO:0004523]; structural molecule activity [GO:0005198]; zinc ion binding [GO:0008270]
	MG_ACA3	NB501207:24:HWLGJBGXX:3:13605:18067:11905	P11365	4.907e-05	37	Intracisternal A-particle Gag-related polyprotein [Cleaved into: Phosphorylated protein; Capsid protein; Nucleocapsid protein; Protease (EC 3.4.23.-)]	Viruses, Ortervirales, Retroviridae, unclassified Retroviridae, Intracisternal A-particles, Mouse intracisternal a-particle MIAE (IAP-MIAE), Mouse intracisternal a-particle MIA14 (IAP-MIA14)	GO:0003676; GO:0004190; GO:0008270; GO:0016032	viral process [GO:0016032]	aspartic-type endopeptidase activity [GO:0004190]; nucleic acid binding [GO:0003676]; zinc ion binding [GO:0008270]
	MG_ACA3	NB501207:24:HWLGJBGXX:3:21601:15380:7249	Q5UQC3	0.0006859	34	Procollagen lysyl hydroxylase and glycosyltransferase (LHGT) (EC 1.14.11.4) (EC 2.4.1.-) (Lysyl hydroxylase) (Procollagen-lysine,2-oxoglutarate 5-dioxygenase)	Viruses, Mimiviridae, Mimivirus, Acanthamoeba polyphaga mimivirus (APMV)	GO:0005506; GO:0008475; GO:0016740; GO:0031418		iron ion binding [GO:0005506]; L-ascorbic acid binding [GO:0031418]; procollagen-lysine 5-dioxygenase activity [GO:0008475]; transferase activity [GO:0016740]
	MG_ACA3	NB501207:24:HWLGJBGXX:4:11605:9506:9091	P31634	0.0009953	33	Gag polyprotein (Pr55Gag) [Cleaved into: Matrix protein p17 (MA); Capsid protein p24 (CA); Spacer peptide p2; Nucleocapsid protein p7 (NC); Spacer peptide p1; p6-gag]	Viruses, Ortervirales, Retroviridae, Orthoretrovirinae, Lentivirus, Simian immunodeficiency virus (SIV), Simian immunodeficiency virus (isolate STM) (SIV-mac) (Simian immunodeficiency virus rhesus monkey)	GO:0003723; GO:0005198; GO:0008270; GO:0016020; GO:0019013; GO:0020002; GO:0030430; GO:0039702; GO:0042025	viral budding via host ESCRT complex [GO:0039702]	RNA binding [GO:0003723]; structural molecule activity [GO:0005198]; zinc ion binding [GO:0008270]
	MG_ACA3	NB501207:24:HWLGJBGXX:1:13102:8993:6797	Q9QC00	3.683e-05	37	Gag polyprotein (Pr55Gag) [Cleaved into: Matrix protein p17 (MA); Capsid protein p24 (CA); Spacer peptide 1 (SP1) (p2); Nucleocapsid protein p7 (NC); Spacer peptide 2 (SP2) (p1); p6-gag]	Viruses, Ortervirales, Retroviridae, Orthoretrovirinae, Lentivirus, Human immunodeficiency virus 1, HIV-1 group M, HIV-1 M:K, Human immunodeficiency virus type 1 group M subtype K (isolate 97ZR-EQTB11) (HIV-1)	GO:0003723; GO:0005198; GO:0008270; GO:0019013; GO:0020002; GO:0039702; GO:0042025; GO:0055036; GO:0072494	viral budding via host ESCRT complex [GO:0039702]	RNA binding [GO:0003723]; structural molecule activity [GO:0005198]; zinc ion binding [GO:0008270]
	MG_ACA3	NB501207:24:HWLGJBGXX:1:21303:7116:18188	P03136	0.0003234	35	Capsid protein VP1 (Coat protein VP1)	Viruses, Parvoviridae, Parvovirinae, Protoparvovirus, Rodent protoparvovirus 1, Hamster parvovirus H1	GO:0005198; GO:0019062; GO:0039615; GO:0039665; GO:0042025; GO:0046872; GO:0075512; GO:0075521; GO:0075732; GO:0099008	clathrin-dependent endocytosis of virus by host cell [GO:0075512]; microtubule-dependent intracellular transport of viral material towards nucleus [GO:0075521]; permeabilization of host organelle membrane involved in viral entry into host cell [GO:0039665]; viral entry via permeabilization of inner membrane [GO:0099008]; viral penetration into host nucleus [GO:0075732]; virion attachment to host …	metal ion binding [GO:0046872]; structural molecule activity [GO:0005198]
	MG_ACA3	NB501207:24:HWLGJBGXX:3:13608:18221:11897	Q3YPH4	0.0009436	35	Minor capsid protein VP1 (EC 3.1.1.4)	Viruses, Parvoviridae, Parvovirinae, Bocaparvovirus, Primate bocaparvovirus 1, Primate bocaparvovirus 1 (strain Human bocavirus 1 type 1) (HBoV1) (Human bocavirus type 1)	GO:0004623; GO:0005198; GO:0016042; GO:0019028; GO:0030430; GO:0039615; GO:0042025; GO:0102567; GO:0102568	lipid catabolic process [GO:0016042]	phospholipase A2 activity [GO:0004623]; phospholipase A2 activity (consuming 1,2-dipalmitoylphosphatidylcholine) [GO:0102567]; phospholipase A2 activity consuming 1,2-dioleoylphosphatidylethanolamine) [GO:0102568]; structural molecule activity [GO:0005198]
	MG_ACA3	NB501207:24:HWLGJBGXX:2:21104:4366:12716	O64175	3.058e-05	40	Putative HNH homing endonuclease yosQ (EC 3.1.-.-)	Viruses, Caudovirales, Siphoviridae (phages with long non-contractile tails), Spbetavirus, Bacillus phage SPbeta (Bacillus phage SPBc2) (Bacteriophage SP-beta)	GO:0004519; GO:0006314	intron homing [GO:0006314]	endonuclease activity [GO:0004519]
	MG_ACA3	NB501207:24:HWLGJBGXX:4:23609:13636:5085	P51516	0.0002901	35	Gag polyprotein (Core polyprotein) [Cleaved into: Matrix protein p10; Phosphorylated protein pp24; Phosphorylated protein pp18; p12; Capsid protein p27; Nucleocapsid protein p14; p4]	Viruses, Ortervirales, Retroviridae, Orthoretrovirinae, Betaretrovirus, Mason-Pfizer monkey virus (MPMV) (Simian Mason-Pfizer virus), Simian retrovirus SRV-2	GO:0003676; GO:0008270; GO:0019013; GO:0039660; GO:0039702	viral budding via host ESCRT complex [GO:0039702]	nucleic acid binding [GO:0003676]; structural constituent of virion [GO:0039660]; zinc ion binding [GO:0008270]
	MG_ACA3	NB501207:24:HWLGJBGXX:3:22404:25448:19587	P31792	0.0009045	35	Pol polyprotein [Cleaved into: Reverse transcriptase/ribonuclease H (RT) (EC 2.7.7.49) (EC 2.7.7.7) (EC 3.1.26.4); Integrase (IN) (EC 2.7.7.-) (EC 3.1.-.-)] (Fragment)	Viruses, Ortervirales, Retroviridae, Orthoretrovirinae, Gammaretrovirus, unclassified Gammaretrovirus, Feline endogenous virus, Feline endogenous virus ECE1	GO:0003676; GO:0003887; GO:0003964; GO:0004523; GO:0006310; GO:0015074; GO:0044826; GO:0046718; GO:0075713	DNA integration [GO:0015074]; DNA recombination [GO:0006310]; establishment of integrated proviral latency [GO:0075713]; viral entry into host cell [GO:0046718]; viral genome integration into host DNA [GO:0044826]	DNA-directed DNA polymerase activity [GO:0003887]; nucleic acid binding [GO:0003676]; RNA-directed DNA polymerase activity [GO:0003964]; RNA-DNA hybrid ribonuclease activity [GO:0004523]
	MG_ACA3	NB501207:24:HWLGJBGXX:1:22203:3774:16811	P03136	0.0001632	35	Capsid protein VP1 (Coat protein VP1)	Viruses, Parvoviridae, Parvovirinae, Protoparvovirus, Rodent protoparvovirus 1, Hamster parvovirus H1	GO:0005198; GO:0019062; GO:0039615; GO:0039665; GO:0042025; GO:0046872; GO:0075512; GO:0075521; GO:0075732; GO:0099008	clathrin-dependent endocytosis of virus by host cell [GO:0075512]; microtubule-dependent intracellular transport of viral material towards nucleus [GO:0075521]; permeabilization of host organelle membrane involved in viral entry into host cell [GO:0039665]; viral entry via permeabilization of inner membrane [GO:0099008]; viral penetration into host nucleus [GO:0075732]; virion attachment to host …	metal ion binding [GO:0046872]; structural molecule activity [GO:0005198]
	MG_ACA3	NB501207:24:HWLGJBGXX:1:23307:26258:19533	O64175	5.362e-06	41	Putative HNH homing endonuclease yosQ (EC 3.1.-.-)	Viruses, Caudovirales, Siphoviridae (phages with long non-contractile tails), Spbetavirus, Bacillus phage SPbeta (Bacillus phage SPBc2) (Bacteriophage SP-beta)	GO:0004519; GO:0006314	intron homing [GO:0006314]	endonuclease activity [GO:0004519]
	MG_ACA3	NB501207:24:HWLGJBGXX:1:13304:1311:15830	Q3YPH4	0.0009411	33	Minor capsid protein VP1 (EC 3.1.1.4)	Viruses, Parvoviridae, Parvovirinae, Bocaparvovirus, Primate bocaparvovirus 1, Primate bocaparvovirus 1 (strain Human bocavirus 1 type 1) (HBoV1) (Human bocavirus type 1)	GO:0004623; GO:0005198; GO:0016042; GO:0019028; GO:0030430; GO:0039615; GO:0042025; GO:0102567; GO:0102568	lipid catabolic process [GO:0016042]	phospholipase A2 activity [GO:0004623]; phospholipase A2 activity (consuming 1,2-dipalmitoylphosphatidylcholine) [GO:0102567]; phospholipase A2 activity consuming 1,2-dioleoylphosphatidylethanolamine) [GO:0102568]; structural molecule activity [GO:0005198]
	MG_ACA3	NB501207:24:HWLGJBGXX:2:22203:11011:13230	P51516	0.0003234	35	Gag polyprotein (Core polyprotein) [Cleaved into: Matrix protein p10; Phosphorylated protein pp24; Phosphorylated protein pp18; p12; Capsid protein p27; Nucleocapsid protein p14; p4]	Viruses, Ortervirales, Retroviridae, Orthoretrovirinae, Betaretrovirus, Mason-Pfizer monkey virus (MPMV) (Simian Mason-Pfizer virus), Simian retrovirus SRV-2	GO:0003676; GO:0008270; GO:0019013; GO:0039660; GO:0039702	viral budding via host ESCRT complex [GO:0039702]	nucleic acid binding [GO:0003676]; structural constituent of virion [GO:0039660]; zinc ion binding [GO:0008270]
	MG_ACA3	NB501207:24:HWLGJBGXX:3:21502:19916:9843	Q9PY95	0.0009749	33	Non-structural protein 3 (NSP3) (NCVP4) (Non-structural RNA-binding protein 34) (NS34) [Cleaved into: p38; p8]	Viruses, Riboviria, Reoviridae, Sedoreovirinae, Rotavirus, Rotavirus C, Rotavirus C (isolate RVC/Human/United Kingdom/Bristol/1989) (RV-C)	GO:0003723; GO:0006417; GO:0030430	regulation of translation [GO:0006417]	RNA binding [GO:0003723]
	MG_ACA3	NB501207:24:HWLGJBGXX:4:23603:8741:9606	Q79666	0.0002257	37	Gag-Pol polyprotein (Pr160Gag-Pol) [Cleaved into: Matrix protein p17 (MA); Capsid protein p24 (CA); Spacer peptide 1 (SP1) (p2); Nucleocapsid protein p7 (NC); Transframe peptide (TF); p6-pol (p6*); Protease (EC 3.4.23.16) (PR) (Retropepsin); Reverse transcriptase/ribonuclease H (EC 2.7.7.49) (EC 2.7.7.7) (EC 3.1.26.13) (Exoribonuclease H) (EC 3.1.13.2) (p66 RT); p51 RT; p15; Integrase (IN) (EC 2.…	Viruses, Ortervirales, Retroviridae, Orthoretrovirinae, Lentivirus, Human immunodeficiency virus 1, HIV-1 group O, Human immunodeficiency virus type 1 group O (isolate MVP5180) (HIV-1)	GO:0003677; GO:0003723; GO:0003887; GO:0003964; GO:0004190; GO:0004523; GO:0004533; GO:0005198; GO:0006310; GO:0008270; GO:0008289; GO:0015074; GO:0019013; GO:0020002; GO:0039651; GO:0039657; GO:0042025; GO:0044826; GO:0046718; GO:0055036; GO:0072494; GO:0075713; GO:0075732	DNA integration [GO:0015074]; DNA recombination [GO:0006310]; establishment of integrated proviral latency [GO:0075713]; induction by virus of host cysteine-type endopeptidase activity involved in apoptotic process [GO:0039651]; suppression by virus of host gene expression [GO:0039657]; viral entry into host cell [GO:0046718]; viral genome integration into host DNA [GO:0044826]; viral penetration…	aspartic-type endopeptidase activity [GO:0004190]; DNA binding [GO:0003677]; DNA-directed DNA polymerase activity [GO:0003887]; exoribonuclease H activity [GO:0004533]; lipid binding [GO:0008289]; RNA binding [GO:0003723]; RNA-directed DNA polymerase activity [GO:0003964]; RNA-DNA hybrid ribonuclease activity [GO:0004523]; structural molecule activity [GO:0005198]; zinc ion binding [GO:0008270]
	MG_ACA3	NB501207:24:HWLGJBGXX:3:13602:22408:11970	Q9PY95	0.0008403	33	Non-structural protein 3 (NSP3) (NCVP4) (Non-structural RNA-binding protein 34) (NS34) [Cleaved into: p38; p8]	Viruses, Riboviria, Reoviridae, Sedoreovirinae, Rotavirus, Rotavirus C, Rotavirus C (isolate RVC/Human/United Kingdom/Bristol/1989) (RV-C)	GO:0003723; GO:0006417; GO:0030430	regulation of translation [GO:0006417]	RNA binding [GO:0003723]
	MG_ACA3	NB501207:24:HWLGJBGXX:4:22512:21139:5028	P51516	0.0007147	36	Gag polyprotein (Core polyprotein) [Cleaved into: Matrix protein p10; Phosphorylated protein pp24; Phosphorylated protein pp18; p12; Capsid protein p27; Nucleocapsid protein p14; p4]	Viruses, Ortervirales, Retroviridae, Orthoretrovirinae, Betaretrovirus, Mason-Pfizer monkey virus (MPMV) (Simian Mason-Pfizer virus), Simian retrovirus SRV-2	GO:0003676; GO:0008270; GO:0019013; GO:0039660; GO:0039702	viral budding via host ESCRT complex [GO:0039702]	nucleic acid binding [GO:0003676]; structural constituent of virion [GO:0039660]; zinc ion binding [GO:0008270]
	MG_ACA3	NB501207:24:HWLGJBGXX:3:13608:3837:13086	Q91ID7	0.0005749	34	Non-structural protein 1 (NS1)	Viruses, Riboviria, Reoviridae, Spinareovirinae, Cypovirus (cytoplasmic polyhedrosis viruses), Cypovirus 1 (CPV-1), Lymantria dispar cypovirus 1 (LdCPV-1), Lymantria dispar cypovirus 1 (isolate Rao) (LdCPV-1)
	MG_ACA3	NB501207:24:HWLGJBGXX:1:13110:22101:12706	Q3YPH4	0.0008661	33	Minor capsid protein VP1 (EC 3.1.1.4)	Viruses, Parvoviridae, Parvovirinae, Bocaparvovirus, Primate bocaparvovirus 1, Primate bocaparvovirus 1 (strain Human bocavirus 1 type 1) (HBoV1) (Human bocavirus type 1)	GO:0004623; GO:0005198; GO:0016042; GO:0019028; GO:0030430; GO:0039615; GO:0042025; GO:0102567; GO:0102568	lipid catabolic process [GO:0016042]	phospholipase A2 activity [GO:0004623]; phospholipase A2 activity (consuming 1,2-dipalmitoylphosphatidylcholine) [GO:0102567]; phospholipase A2 activity consuming 1,2-dioleoylphosphatidylethanolamine) [GO:0102568]; structural molecule activity [GO:0005198]
	MG_ACA3	NB501207:24:HWLGJBGXX:2:13201:24411:1391	P31622	0.0001874	36	Gag polyprotein (Core polyprotein) [Cleaved into: Matrix protein p10; Phosphorylated protein pp24; p12; Capsid protein p27; Nucleocapsid protein p14; p4]	Viruses, Ortervirales, Retroviridae, Orthoretrovirinae, Betaretrovirus, Sheep pulmonary adenomatosis virus (Jaagsiekte sheep retrovirus) (JSRV)	GO:0003676; GO:0008270; GO:0019013; GO:0039660; GO:0039702	viral budding via host ESCRT complex [GO:0039702]	nucleic acid binding [GO:0003676]; structural constituent of virion [GO:0039660]; zinc ion binding [GO:0008270]
	MG_ACA3	NB501207:24:HWLGJBGXX:4:13602:16391:18943	O64175	8.237e-07	43	Putative HNH homing endonuclease yosQ (EC 3.1.-.-)	Viruses, Caudovirales, Siphoviridae (phages with long non-contractile tails), Spbetavirus, Bacillus phage SPbeta (Bacillus phage SPBc2) (Bacteriophage SP-beta)	GO:0004519; GO:0006314	intron homing [GO:0006314]	endonuclease activity [GO:0004519]
	MG_ACA3	NB501207:24:HWLGJBGXX:3:12504:25823:3035	P51516	0.0002219	35	Gag polyprotein (Core polyprotein) [Cleaved into: Matrix protein p10; Phosphorylated protein pp24; Phosphorylated protein pp18; p12; Capsid protein p27; Nucleocapsid protein p14; p4]	Viruses, Ortervirales, Retroviridae, Orthoretrovirinae, Betaretrovirus, Mason-Pfizer monkey virus (MPMV) (Simian Mason-Pfizer virus), Simian retrovirus SRV-2	GO:0003676; GO:0008270; GO:0019013; GO:0039660; GO:0039702	viral budding via host ESCRT complex [GO:0039702]	nucleic acid binding [GO:0003676]; structural constituent of virion [GO:0039660]; zinc ion binding [GO:0008270]
	MG_ACA3	NB501207:24:HWLGJBGXX:2:23101:21165:10611	C5IY46	0.0008157	33	Minor capsid protein VP1 (EC 3.1.1.4)	Viruses, Parvoviridae, Parvovirinae, Bocaparvovirus, Primate bocaparvovirus 2, Human bocavirus 4 (HBoV4) (Human bocavirus type 4)	GO:0004623; GO:0005198; GO:0016042; GO:0030430; GO:0039615; GO:0042025; GO:0102567; GO:0102568	lipid catabolic process [GO:0016042]	phospholipase A2 activity [GO:0004623]; phospholipase A2 activity (consuming 1,2-dipalmitoylphosphatidylcholine) [GO:0102567]; phospholipase A2 activity consuming 1,2-dioleoylphosphatidylethanolamine) [GO:0102568]; structural molecule activity [GO:0005198]
	MG_ACA3	NB501207:24:HWLGJBGXX:4:12607:19633:12767	Q75002	0.000795	35	Gag-Pol polyprotein (Pr160Gag-Pol) [Cleaved into: Matrix protein p17 (MA); Capsid protein p24 (CA); Spacer peptide 1 (SP1) (p2); Nucleocapsid protein p7 (NC); Transframe peptide (TF); p6-pol (p6*); Protease (EC 3.4.23.16) (PR) (Retropepsin); Reverse transcriptase/ribonuclease H (EC 2.7.7.49) (EC 2.7.7.7) (EC 3.1.26.13) (Exoribonuclease H) (EC 3.1.13.2) (p66 RT); p51 RT; p15; Integrase (IN) (EC 2.…	Viruses, Ortervirales, Retroviridae, Orthoretrovirinae, Lentivirus, Human immunodeficiency virus 1, HIV-1 group M, HIV-1 M:C, Human immunodeficiency virus type 1 group M subtype C (isolate ETH2220) (HIV-1)	GO:0003677; GO:0003723; GO:0003887; GO:0003964; GO:0004190; GO:0004523; GO:0004533; GO:0005198; GO:0006310; GO:0008270; GO:0008289; GO:0015074; GO:0019013; GO:0020002; GO:0039651; GO:0039657; GO:0042025; GO:0044826; GO:0046718; GO:0055036; GO:0072494; GO:0075713; GO:0075732	DNA integration [GO:0015074]; DNA recombination [GO:0006310]; establishment of integrated proviral latency [GO:0075713]; induction by virus of host cysteine-type endopeptidase activity involved in apoptotic process [GO:0039651]; suppression by virus of host gene expression [GO:0039657]; viral entry into host cell [GO:0046718]; viral genome integration into host DNA [GO:0044826]; viral penetration…	aspartic-type endopeptidase activity [GO:0004190]; DNA binding [GO:0003677]; DNA-directed DNA polymerase activity [GO:0003887]; exoribonuclease H activity [GO:0004533]; lipid binding [GO:0008289]; RNA binding [GO:0003723]; RNA-directed DNA polymerase activity [GO:0003964]; RNA-DNA hybrid ribonuclease activity [GO:0004523]; structural molecule activity [GO:0005198]; zinc ion binding [GO:0008270]
	MG_ACA3	NB501207:24:HWLGJBGXX:4:13603:5544:15531	P17283	0.0003019	34	Gag-Pol polyprotein (Pr160Gag-Pol) [Cleaved into: Matrix protein p17 (MA); Capsid protein p24 (CA); Nucleocapsid protein p7 (NC); p6-pol (p6*); Protease (EC 3.4.23.16) (PR) (Retropepsin); Reverse transcriptase/ribonuclease H (EC 2.7.7.49) (EC 2.7.7.7) (EC 3.1.26.13) (Exoribonuclease H) (EC 3.1.13.2) (p66 RT); p51 RT; p15; Integrase (IN) (EC 2.7.7.-) (EC 3.1.-.-)]	Viruses, Ortervirales, Retroviridae, Orthoretrovirinae, Lentivirus, Simian immunodeficiency virus (SIV), Simian immunodeficiency virus - cpz, Simian immunodeficiency virus (isolate CPZ GAB1) (SIV-cpz) (Chimpanzee immunodeficiency virus)	GO:0003677; GO:0003723; GO:0003887; GO:0003964; GO:0004190; GO:0004523; GO:0004533; GO:0005198; GO:0006310; GO:0008270; GO:0015074; GO:0016020; GO:0019013; GO:0020002; GO:0030430; GO:0039657; GO:0042025; GO:0044826; GO:0046718; GO:0075713; GO:0075732	DNA integration [GO:0015074]; DNA recombination [GO:0006310]; establishment of integrated proviral latency [GO:0075713]; suppression by virus of host gene expression [GO:0039657]; viral entry into host cell [GO:0046718]; viral genome integration into host DNA [GO:0044826]; viral penetration into host nucleus [GO:0075732]	aspartic-type endopeptidase activity [GO:0004190]; DNA binding [GO:0003677]; DNA-directed DNA polymerase activity [GO:0003887]; exoribonuclease H activity [GO:0004533]; RNA binding [GO:0003723]; RNA-directed DNA polymerase activity [GO:0003964]; RNA-DNA hybrid ribonuclease activity [GO:0004523]; structural molecule activity [GO:0005198]; zinc ion binding [GO:0008270]
	MG_ACA3	NB501207:24:HWLGJBGXX:3:13611:15467:17365	O64175	0.0006859	34	Putative HNH homing endonuclease yosQ (EC 3.1.-.-)	Viruses, Caudovirales, Siphoviridae (phages with long non-contractile tails), Spbetavirus, Bacillus phage SPbeta (Bacillus phage SPBc2) (Bacteriophage SP-beta)	GO:0004519; GO:0006314	intron homing [GO:0006314]	endonuclease activity [GO:0004519]
	MG_ACA3	NB501207:24:HWLGJBGXX:1:23302:22755:18792	Q9IJX4	0.0002594	35	Replicase polyprotein [Cleaved into: Protein 1A (CrPV-1A); Protein 2A; Protein 2B; Protein 2C; Protein 3A; Protein 3B; 3C-like protease (EC 3.4.22.-); RNA-directed RNA polymerase 3D-POL (EC 2.7.7.48)]	Viruses, Riboviria, Picornavirales, Dicistroviridae, Cripavirus, Cricket paralysis virus (CrPV), Cricket paralysis virus (isolate Teleogryllus commodus/Australia/CrPVVIC/1968) (CrPV)	GO:0003723; GO:0003724; GO:0003968; GO:0005524; GO:0006351; GO:0008234; GO:0039694	transcription, DNA-templated [GO:0006351]; viral RNA genome replication [GO:0039694]	ATP binding [GO:0005524]; cysteine-type peptidase activity [GO:0008234]; RNA binding [GO:0003723]; RNA-directed 5'-3' RNA polymerase activity [GO:0003968]; RNA helicase activity [GO:0003724]
	MG_ACA3	NB501207:24:HWLGJBGXX:2:12207:21073:4421	P29128	0.00069	36	E3 ubiquitin-protein ligase ICP0 (EC 2.3.2.27) (IER 2.9/ER2.6) (P135 protein) (RING-type E3 ubiquitin transferase ICP0)	Viruses, Herpesvirales, Herpesviridae, Alphaherpesvirinae, Varicellovirus, Bovine alphaherpesvirus 1, Bovine herpesvirus type 1.1, Bovine herpesvirus 1.1 (strain Jura) (BoHV-1) (Infectious bovine rhinotracheitis virus)	GO:0003677; GO:0016740; GO:0039557; GO:0042025; GO:0046774; GO:0046872; GO:0075341; GO:0075342; GO:1990214; GO:1990219	disruption by symbiont of host cell PML body [GO:0075342]; negative regulation by symbiont of host protein levels [GO:1990214]; positive regulation by symbiont of host protein levels [GO:1990219]; suppression by virus of host intracellular interferon activity [GO:0046774]; suppression by virus of host IRF7 activity [GO:0039557]	DNA binding [GO:0003677]; metal ion binding [GO:0046872]; transferase activity [GO:0016740]
	MG_ACA3	NB501207:24:HWLGJBGXX:4:12504:17740:5353	P33458	0.0001105	36	Gag polyprotein [Cleaved into: Matrix protein p16; Capsid protein p25; Nucleocapsid protein p14]	Viruses, Ortervirales, Retroviridae, Orthoretrovirinae, Lentivirus, Caprine arthritis encephalitis virus (CAEV), Caprine arthritis encephalitis virus (strain Cork) (CAEV-Co)	GO:0003676; GO:0008270; GO:0019028; GO:0039702	viral budding via host ESCRT complex [GO:0039702]	nucleic acid binding [GO:0003676]; zinc ion binding [GO:0008270]
	MG_ACA3	NB501207:24:HWLGJBGXX:1:11110:16588:16975	P31748	1.707e-05	41	AKT kinase-transforming protein (EC 2.7.11.1)	Viruses, Ortervirales, Retroviridae, Orthoretrovirinae, Gammaretrovirus, Murine leukemia virus, unclassified Murine leukemia virus, AKT8 murine leukemia virus	GO:0004674; GO:0005524; GO:0016032; GO:0043491; GO:0060416; GO:1990418	protein kinase B signaling [GO:0043491]; response to growth hormone [GO:0060416]; response to insulin-like growth factor stimulus [GO:1990418]; viral process [GO:0016032]	ATP binding [GO:0005524]; protein serine/threonine kinase activity [GO:0004674]
	MG_ACA3	NB501207:24:HWLGJBGXX:1:11311:23822:11721	O91080	0.0007488	33	Gag-Pol polyprotein (Pr160Gag-Pol) [Cleaved into: Matrix protein p17 (MA); Capsid protein p24 (CA); Spacer peptide 1 (SP1) (p2); Nucleocapsid protein p7 (NC); Transframe peptide (TF); p6-pol (p6*); Protease (EC 3.4.23.16) (PR) (Retropepsin); Reverse transcriptase/ribonuclease H (EC 2.7.7.49) (EC 2.7.7.7) (EC 3.1.26.13) (Exoribonuclease H) (EC 3.1.13.2) (p66 RT); p51 RT; p15; Integrase (IN) (EC 2.…	Viruses, Ortervirales, Retroviridae, Orthoretrovirinae, Lentivirus, Human immunodeficiency virus 1, HIV-1 group N, Human immunodeficiency virus type 1 group N (isolate YBF30) (HIV-1)	GO:0003677; GO:0003723; GO:0003887; GO:0003964; GO:0004190; GO:0004523; GO:0004533; GO:0005198; GO:0006310; GO:0008270; GO:0008289; GO:0015074; GO:0019013; GO:0020002; GO:0039651; GO:0039657; GO:0042025; GO:0044826; GO:0046718; GO:0055036; GO:0072494; GO:0075713; GO:0075732	DNA integration [GO:0015074]; DNA recombination [GO:0006310]; establishment of integrated proviral latency [GO:0075713]; induction by virus of host cysteine-type endopeptidase activity involved in apoptotic process [GO:0039651]; suppression by virus of host gene expression [GO:0039657]; viral entry into host cell [GO:0046718]; viral genome integration into host DNA [GO:0044826]; viral penetration…	aspartic-type endopeptidase activity [GO:0004190]; DNA binding [GO:0003677]; DNA-directed DNA polymerase activity [GO:0003887]; exoribonuclease H activity [GO:0004533]; lipid binding [GO:0008289]; RNA binding [GO:0003723]; RNA-directed DNA polymerase activity [GO:0003964]; RNA-DNA hybrid ribonuclease activity [GO:0004523]; structural molecule activity [GO:0005198]; zinc ion binding [GO:0008270]
	MG_ACA3	NB501207:24:HWLGJBGXX:4:11506:5867:12522	P03797	9.418e-05	36	Protein 3.8 (Gene product 3.8) (Gp3.8)	Viruses, Caudovirales, Podoviridae (phages with short tails), Autographivirinae, Teseptimavirus, Escherichia virus T7, Escherichia phage T7 (Bacteriophage T7)
	MG_ACA3	NB501207:24:HWLGJBGXX:2:21310:8390:4154	Q1A250	0.0009436	35	Gag polyprotein (Pr55Gag) [Cleaved into: Matrix protein p17 (MA); Capsid protein p24 (CA); Spacer peptide p2; Nucleocapsid protein p7 (NC); Spacer peptide p1; p6-gag]	Viruses, Ortervirales, Retroviridae, Orthoretrovirinae, Lentivirus, Simian immunodeficiency virus (SIV), Simian immunodeficiency virus - cpz, Simian immunodeficiency virus (isolate EK505) (SIV-cpz) (Chimpanzee immunodeficiency virus)	GO:0003723; GO:0005198; GO:0008270; GO:0016020; GO:0019013; GO:0020002; GO:0030430; GO:0039702; GO:0042025	viral budding via host ESCRT complex [GO:0039702]	RNA binding [GO:0003723]; structural molecule activity [GO:0005198]; zinc ion binding [GO:0008270]
	MG_ACA3	NB501207:24:HWLGJBGXX:1:22209:26455:17600	P27966	0.0001226	36	Serine/threonine-protein kinase-transforming protein Rmil (EC 2.7.11.1)	Viruses, Ortervirales, Retroviridae, Orthoretrovirinae, Alpharetrovirus, Avian leukosis virus (ALV), Avian rous-associated virus type 1	GO:0004674; GO:0005524		ATP binding [GO:0005524]; protein serine/threonine kinase activity [GO:0004674]
	MG_ACA3	NB501207:24:HWLGJBGXX:4:21608:17960:4463	P19560	0.0005521	34	Gag-Pol polyprotein (Pr170Gag-Pol) [Cleaved into: Matrix protein p16 (MA); p2L; Capsid protein p26 (CA); p3; Transframe peptide (p11); Protease (EC 3.4.23.-) (P119) (Retropepsin); Reverse transcriptase/ribonuclease H (RT) (EC 2.7.7.49) (EC 2.7.7.7) (EC 3.1.26.13) (Exoribonuclease H) (EC 3.1.13.2) (P72); Integrase (IN) (EC 2.7.7.-) (EC 3.1.-.-)]	Viruses, Ortervirales, Retroviridae, Orthoretrovirinae, Lentivirus, Bovine immunodeficiency virus, Bovine immunodeficiency virus (strain R29) (BIV) (Bovine immunodeficiency-like virus)	GO:0003677; GO:0003723; GO:0003887; GO:0003964; GO:0004190; GO:0004523; GO:0004533; GO:0006310; GO:0008270; GO:0015074; GO:0019013; GO:0039660; GO:0043657; GO:0044826; GO:0046718; GO:0075521; GO:0075713	DNA integration [GO:0015074]; DNA recombination [GO:0006310]; establishment of integrated proviral latency [GO:0075713]; microtubule-dependent intracellular transport of viral material towards nucleus [GO:0075521]; viral entry into host cell [GO:0046718]; viral genome integration into host DNA [GO:0044826]	aspartic-type endopeptidase activity [GO:0004190]; DNA binding [GO:0003677]; DNA-directed DNA polymerase activity [GO:0003887]; exoribonuclease H activity [GO:0004533]; RNA binding [GO:0003723]; RNA-directed DNA polymerase activity [GO:0003964]; RNA-DNA hybrid ribonuclease activity [GO:0004523]; structural constituent of virion [GO:0039660]; zinc ion binding [GO:0008270]
	MG_ACA3	NB501207:24:HWLGJBGXX:2:11207:4448:12611	P03136	0.0007063	33	Capsid protein VP1 (Coat protein VP1)	Viruses, Parvoviridae, Parvovirinae, Protoparvovirus, Rodent protoparvovirus 1, Hamster parvovirus H1	GO:0005198; GO:0019062; GO:0039615; GO:0039665; GO:0042025; GO:0046872; GO:0075512; GO:0075521; GO:0075732; GO:0099008	clathrin-dependent endocytosis of virus by host cell [GO:0075512]; microtubule-dependent intracellular transport of viral material towards nucleus [GO:0075521]; permeabilization of host organelle membrane involved in viral entry into host cell [GO:0039665]; viral entry via permeabilization of inner membrane [GO:0099008]; viral penetration into host nucleus [GO:0075732]; virion attachment to host …	metal ion binding [GO:0046872]; structural molecule activity [GO:0005198]
	MG_ACA3	NB501207:24:HWLGJBGXX:4:13603:5020:2150	Q00962	1.043e-10	55	Enzymatic polyprotein [Includes: Aspartic protease (EC 3.4.23.-); Endonuclease; Reverse transcriptase (EC 2.7.7.49)]	Viruses, Ortervirales, Caulimoviridae, Caulimovirus, Cauliflower mosaic virus, Cauliflower mosaic virus (strain NY8153) (CaMV)	GO:0003964; GO:0004190; GO:0004519		aspartic-type endopeptidase activity [GO:0004190]; endonuclease activity [GO:0004519]; RNA-directed DNA polymerase activity [GO:0003964]
	MG_ACA3	NB501207:24:HWLGJBGXX:3:23501:5599:14484	P05959	1.05e-06	42	Gag-Pol polyprotein (Pr160Gag-Pol) [Cleaved into: Matrix protein p17 (MA); Capsid protein p24 (CA); Spacer peptide 1 (SP1) (p2); Nucleocapsid protein p7 (NC); Transframe peptide (TF); p6-pol (p6*); Protease (EC 3.4.23.16) (PR) (Retropepsin); Reverse transcriptase/ribonuclease H (EC 2.7.7.49) (EC 2.7.7.7) (EC 3.1.26.13) (Exoribonuclease H) (EC 3.1.13.2) (p66 RT); p51 RT; p15; Integrase (IN) (EC 2.…	Viruses, Ortervirales, Retroviridae, Orthoretrovirinae, Lentivirus, Human immunodeficiency virus 1, HIV-1 unknown group, Human immunodeficiency virus type 1 group M subtype B (isolate RF/HAT3) (HIV-1)	GO:0003677; GO:0003723; GO:0003887; GO:0003964; GO:0004190; GO:0004523; GO:0004533; GO:0005198; GO:0006310; GO:0008270; GO:0008289; GO:0015074; GO:0019013; GO:0020002; GO:0039651; GO:0039657; GO:0042025; GO:0044826; GO:0046718; GO:0055036; GO:0072494; GO:0075713; GO:0075732	DNA integration [GO:0015074]; DNA recombination [GO:0006310]; establishment of integrated proviral latency [GO:0075713]; induction by virus of host cysteine-type endopeptidase activity involved in apoptotic process [GO:0039651]; suppression by virus of host gene expression [GO:0039657]; viral entry into host cell [GO:0046718]; viral genome integration into host DNA [GO:0044826]; viral penetration…	aspartic-type endopeptidase activity [GO:0004190]; DNA binding [GO:0003677]; DNA-directed DNA polymerase activity [GO:0003887]; exoribonuclease H activity [GO:0004533]; lipid binding [GO:0008289]; RNA binding [GO:0003723]; RNA-directed DNA polymerase activity [GO:0003964]; RNA-DNA hybrid ribonuclease activity [GO:0004523]; structural molecule activity [GO:0005198]; zinc ion binding [GO:0008270]
	MG_ACA3	NB501207:24:HWLGJBGXX:3:23507:23812:8811	P03136	0.0007063	33	Capsid protein VP1 (Coat protein VP1)	Viruses, Parvoviridae, Parvovirinae, Protoparvovirus, Rodent protoparvovirus 1, Hamster parvovirus H1	GO:0005198; GO:0019062; GO:0039615; GO:0039665; GO:0042025; GO:0046872; GO:0075512; GO:0075521; GO:0075732; GO:0099008	clathrin-dependent endocytosis of virus by host cell [GO:0075512]; microtubule-dependent intracellular transport of viral material towards nucleus [GO:0075521]; permeabilization of host organelle membrane involved in viral entry into host cell [GO:0039665]; viral entry via permeabilization of inner membrane [GO:0099008]; viral penetration into host nucleus [GO:0075732]; virion attachment to host …	metal ion binding [GO:0046872]; structural molecule activity [GO:0005198]
	MG_ACA3	NB501207:24:HWLGJBGXX:1:13305:26808:15839	Q3YPH4	0.0009411	33	Minor capsid protein VP1 (EC 3.1.1.4)	Viruses, Parvoviridae, Parvovirinae, Bocaparvovirus, Primate bocaparvovirus 1, Primate bocaparvovirus 1 (strain Human bocavirus 1 type 1) (HBoV1) (Human bocavirus type 1)	GO:0004623; GO:0005198; GO:0016042; GO:0019028; GO:0030430; GO:0039615; GO:0042025; GO:0102567; GO:0102568	lipid catabolic process [GO:0016042]	phospholipase A2 activity [GO:0004623]; phospholipase A2 activity (consuming 1,2-dipalmitoylphosphatidylcholine) [GO:0102567]; phospholipase A2 activity consuming 1,2-dioleoylphosphatidylethanolamine) [GO:0102568]; structural molecule activity [GO:0005198]
	MG_ACA3	NB501207:24:HWLGJBGXX:1:23202:8679:3059	P20327	5.934e-06	42	Uncharacterized gene 5.3 protein	Viruses, Caudovirales, Podoviridae (phages with short tails), Autographivirinae, Teseptimavirus, unclassified Teseptimavirus, Enterobacteria phage T3 (Bacteriophage T3)
	MG_ACA4	NB501207:24:HWLGJBGXX:4:12401:3280:20203	P18802	2.896e-05	38	Gag-Pol polyprotein (Pr160Gag-Pol) [Cleaved into: Matrix protein p17 (MA); Capsid protein p24 (CA); Spacer peptide 1 (SP1) (p2); Nucleocapsid protein p7 (NC); Transframe peptide (TF); p6-pol (p6*); Protease (EC 3.4.23.16) (PR) (Retropepsin); Reverse transcriptase/ribonuclease H (EC 2.7.7.49) (EC 2.7.7.7) (EC 3.1.26.13) (Exoribonuclease H) (EC 3.1.13.2) (p66 RT); p51 RT; p15; Integrase (IN) (EC 2.…	Viruses, Ortervirales, Retroviridae, Orthoretrovirinae, Lentivirus, Human immunodeficiency virus 1, HIV-1 unknown group, Human immunodeficiency virus type 1 group M subtype D (isolate NDK) (HIV-1)	GO:0003677; GO:0003723; GO:0003887; GO:0003964; GO:0004190; GO:0004523; GO:0004533; GO:0005198; GO:0006310; GO:0008270; GO:0008289; GO:0015074; GO:0019013; GO:0020002; GO:0039651; GO:0039657; GO:0042025; GO:0044826; GO:0046718; GO:0055036; GO:0072494; GO:0075713; GO:0075732	DNA integration [GO:0015074]; DNA recombination [GO:0006310]; establishment of integrated proviral latency [GO:0075713]; induction by virus of host cysteine-type endopeptidase activity involved in apoptotic process [GO:0039651]; suppression by virus of host gene expression [GO:0039657]; viral entry into host cell [GO:0046718]; viral genome integration into host DNA [GO:0044826]; viral penetration…	aspartic-type endopeptidase activity [GO:0004190]; DNA binding [GO:0003677]; DNA-directed DNA polymerase activity [GO:0003887]; exoribonuclease H activity [GO:0004533]; lipid binding [GO:0008289]; RNA binding [GO:0003723]; RNA-directed DNA polymerase activity [GO:0003964]; RNA-DNA hybrid ribonuclease activity [GO:0004523]; structural molecule activity [GO:0005198]; zinc ion binding [GO:0008270]
	MG_ACA4	NB501207:24:HWLGJBGXX:4:22611:23045:2464	P14597	3.249e-13	60	Deoxyuridine 5'-triphosphate nucleotidohydrolase (dUTPase) (EC 3.6.1.23) (dUTP pyrophosphatase)	Viruses, Poxviridae, Chordopoxvirinae, Parapoxvirus, Orf virus (ORFV), Orf virus (strain NZ2) (OV NZ-2)	GO:0000287; GO:0004170; GO:0006226; GO:0046081	dUMP biosynthetic process [GO:0006226]; dUTP catabolic process [GO:0046081]	dUTP diphosphatase activity [GO:0004170]; magnesium ion binding [GO:0000287]
	MG_ACA4	NB501207:24:HWLGJBGXX:1:13212:18778:15160	P03797	2.896e-05	38	Protein 3.8 (Gene product 3.8) (Gp3.8)	Viruses, Caudovirales, Podoviridae (phages with short tails), Autographivirinae, Teseptimavirus, Escherichia virus T7, Escherichia phage T7 (Bacteriophage T7)
	MG_ACA4	NB501207:24:HWLGJBGXX:2:21106:9931:17200	P22382	0.0003932	34	Gag-Pol polyprotein (Pr160Gag-Pol) [Cleaved into: Matrix protein p17 (MA); Capsid protein p24 (CA); Nucleocapsid protein p7 (NC); p6-pol (p6*); Protease (EC 3.4.23.16) (PR) (Retropepsin); Reverse transcriptase/ribonuclease H (EC 2.7.7.49) (EC 2.7.7.7) (EC 3.1.26.13) (Exoribonuclease H) (EC 3.1.13.2) (p66 RT); p51 RT; p15; Integrase (IN) (EC 2.7.7.-) (EC 3.1.-.-)]	Viruses, Ortervirales, Retroviridae, Orthoretrovirinae, Lentivirus, Simian immunodeficiency virus (SIV), Simian immunodeficiency virus - mnd, Simian immunodeficiency virus (isolate GB1) (SIV-mnd) (Simian immunodeficiency virus mandrill)	GO:0003677; GO:0003723; GO:0003887; GO:0003964; GO:0004190; GO:0004523; GO:0004533; GO:0005198; GO:0006310; GO:0008270; GO:0015074; GO:0016020; GO:0019013; GO:0020002; GO:0030430; GO:0039657; GO:0042025; GO:0044826; GO:0046718; GO:0075713; GO:0075732	DNA integration [GO:0015074]; DNA recombination [GO:0006310]; establishment of integrated proviral latency [GO:0075713]; suppression by virus of host gene expression [GO:0039657]; viral entry into host cell [GO:0046718]; viral genome integration into host DNA [GO:0044826]; viral penetration into host nucleus [GO:0075732]	aspartic-type endopeptidase activity [GO:0004190]; DNA binding [GO:0003677]; DNA-directed DNA polymerase activity [GO:0003887]; exoribonuclease H activity [GO:0004533]; RNA binding [GO:0003723]; RNA-directed DNA polymerase activity [GO:0003964]; RNA-DNA hybrid ribonuclease activity [GO:0004523]; structural molecule activity [GO:0005198]; zinc ion binding [GO:0008270]
	MG_ACA4	NB501207:24:HWLGJBGXX:2:22104:6060:15568	Q05120	0.0001948	35	Ubiquitin-like protein	Viruses, Baculoviridae, Alphabaculovirus, Orgyia pseudotsugata multicapsid polyhedrosis virus (OpMNPV)	GO:0039648	modulation by virus of host protein ubiquitination [GO:0039648]
	MG_ACA4	NB501207:24:HWLGJBGXX:2:11303:22247:18864	P18802	4.436e-05	38	Gag-Pol polyprotein (Pr160Gag-Pol) [Cleaved into: Matrix protein p17 (MA); Capsid protein p24 (CA); Spacer peptide 1 (SP1) (p2); Nucleocapsid protein p7 (NC); Transframe peptide (TF); p6-pol (p6*); Protease (EC 3.4.23.16) (PR) (Retropepsin); Reverse transcriptase/ribonuclease H (EC 2.7.7.49) (EC 2.7.7.7) (EC 3.1.26.13) (Exoribonuclease H) (EC 3.1.13.2) (p66 RT); p51 RT; p15; Integrase (IN) (EC 2.…	Viruses, Ortervirales, Retroviridae, Orthoretrovirinae, Lentivirus, Human immunodeficiency virus 1, HIV-1 unknown group, Human immunodeficiency virus type 1 group M subtype D (isolate NDK) (HIV-1)	GO:0003677; GO:0003723; GO:0003887; GO:0003964; GO:0004190; GO:0004523; GO:0004533; GO:0005198; GO:0006310; GO:0008270; GO:0008289; GO:0015074; GO:0019013; GO:0020002; GO:0039651; GO:0039657; GO:0042025; GO:0044826; GO:0046718; GO:0055036; GO:0072494; GO:0075713; GO:0075732	DNA integration [GO:0015074]; DNA recombination [GO:0006310]; establishment of integrated proviral latency [GO:0075713]; induction by virus of host cysteine-type endopeptidase activity involved in apoptotic process [GO:0039651]; suppression by virus of host gene expression [GO:0039657]; viral entry into host cell [GO:0046718]; viral genome integration into host DNA [GO:0044826]; viral penetration…	aspartic-type endopeptidase activity [GO:0004190]; DNA binding [GO:0003677]; DNA-directed DNA polymerase activity [GO:0003887]; exoribonuclease H activity [GO:0004533]; lipid binding [GO:0008289]; RNA binding [GO:0003723]; RNA-directed DNA polymerase activity [GO:0003964]; RNA-DNA hybrid ribonuclease activity [GO:0004523]; structural molecule activity [GO:0005198]; zinc ion binding [GO:0008270]
	MG_ACA4	NB501207:24:HWLGJBGXX:3:11606:24112:4929	P03797	0.0001327	37	Protein 3.8 (Gene product 3.8) (Gp3.8)	Viruses, Caudovirales, Podoviridae (phages with short tails), Autographivirinae, Teseptimavirus, Escherichia virus T7, Escherichia phage T7 (Bacteriophage T7)
	MG_ACA4	NB501207:24:HWLGJBGXX:1:23301:22415:7199	P51516	0.0003785	34	Gag polyprotein (Core polyprotein) [Cleaved into: Matrix protein p10; Phosphorylated protein pp24; Phosphorylated protein pp18; p12; Capsid protein p27; Nucleocapsid protein p14; p4]	Viruses, Ortervirales, Retroviridae, Orthoretrovirinae, Betaretrovirus, Mason-Pfizer monkey virus (MPMV) (Simian Mason-Pfizer virus), Simian retrovirus SRV-2	GO:0003676; GO:0008270; GO:0019013; GO:0039660; GO:0039702	viral budding via host ESCRT complex [GO:0039702]	nucleic acid binding [GO:0003676]; structural constituent of virion [GO:0039660]; zinc ion binding [GO:0008270]
	MG_ACA4	NB501207:24:HWLGJBGXX:3:13507:20476:12647	Q6GZN1	6.024e-05	38	Uncharacterized protein 094L	Viruses, Iridoviridae, Alphairidovirinae, Ranavirus, Frog virus 3 (FV-3), Frog virus 3 (isolate Goorha) (FV-3)
	MG_ACA4	NB501207:24:HWLGJBGXX:3:23402:7664:5624	P03136	0.0002009	38	Capsid protein VP1 (Coat protein VP1)	Viruses, Parvoviridae, Parvovirinae, Protoparvovirus, Rodent protoparvovirus 1, Hamster parvovirus H1	GO:0005198; GO:0019062; GO:0039615; GO:0039665; GO:0042025; GO:0046872; GO:0075512; GO:0075521; GO:0075732; GO:0099008	clathrin-dependent endocytosis of virus by host cell [GO:0075512]; microtubule-dependent intracellular transport of viral material towards nucleus [GO:0075521]; permeabilization of host organelle membrane involved in viral entry into host cell [GO:0039665]; viral entry via permeabilization of inner membrane [GO:0099008]; viral penetration into host nucleus [GO:0075732]; virion attachment to host …	metal ion binding [GO:0046872]; structural molecule activity [GO:0005198]
	MG_ACA4	NB501207:24:HWLGJBGXX:4:12605:7383:7498	P51516	4.513e-05	36	Gag polyprotein (Core polyprotein) [Cleaved into: Matrix protein p10; Phosphorylated protein pp24; Phosphorylated protein pp18; p12; Capsid protein p27; Nucleocapsid protein p14; p4]	Viruses, Ortervirales, Retroviridae, Orthoretrovirinae, Betaretrovirus, Mason-Pfizer monkey virus (MPMV) (Simian Mason-Pfizer virus), Simian retrovirus SRV-2	GO:0003676; GO:0008270; GO:0019013; GO:0039660; GO:0039702	viral budding via host ESCRT complex [GO:0039702]	nucleic acid binding [GO:0003676]; structural constituent of virion [GO:0039660]; zinc ion binding [GO:0008270]
	MG_ACA4	NB501207:24:HWLGJBGXX:2:13205:19625:14375	P03369	0.0007934	33	Gag-Pol polyprotein (Pr160Gag-Pol) [Cleaved into: Matrix protein p17 (MA); Capsid protein p24 (CA); Spacer peptide 1 (SP1) (p2); Nucleocapsid protein p7 (NC); Transframe peptide (TF); p6-pol (p6*); Protease (EC 3.4.23.16) (PR) (Retropepsin); Reverse transcriptase/ribonuclease H (EC 2.7.7.49) (EC 2.7.7.7) (EC 3.1.26.13) (Exoribonuclease H) (EC 3.1.13.2) (p66 RT); p51 RT; p15; Integrase (IN) (EC 2.…	Viruses, Ortervirales, Retroviridae, Orthoretrovirinae, Lentivirus, Human immunodeficiency virus 1, HIV-1 group M, HIV-1 M:B, Human immunodeficiency virus type 1 group M subtype B (isolate ARV2/SF2) (HIV-1)	GO:0003677; GO:0003723; GO:0003887; GO:0003964; GO:0004190; GO:0004523; GO:0004533; GO:0005198; GO:0006310; GO:0008270; GO:0008289; GO:0015074; GO:0019013; GO:0020002; GO:0039651; GO:0039657; GO:0042025; GO:0044826; GO:0046718; GO:0055036; GO:0072494; GO:0075713; GO:0075732	DNA integration [GO:0015074]; DNA recombination [GO:0006310]; establishment of integrated proviral latency [GO:0075713]; induction by virus of host cysteine-type endopeptidase activity involved in apoptotic process [GO:0039651]; suppression by virus of host gene expression [GO:0039657]; viral entry into host cell [GO:0046718]; viral genome integration into host DNA [GO:0044826]; viral penetration…	aspartic-type endopeptidase activity [GO:0004190]; DNA binding [GO:0003677]; DNA-directed DNA polymerase activity [GO:0003887]; exoribonuclease H activity [GO:0004533]; lipid binding [GO:0008289]; RNA binding [GO:0003723]; RNA-directed DNA polymerase activity [GO:0003964]; RNA-DNA hybrid ribonuclease activity [GO:0004523]; structural molecule activity [GO:0005198]; zinc ion binding [GO:0008270]
	MG_ACA4	NB501207:24:HWLGJBGXX:2:22312:22530:14216	Q5UPT4	1.451e-06	44	Uncharacterized HNH endonuclease L247 (EC 3.1.-.-)	Viruses, Mimiviridae, Mimivirus, Acanthamoeba polyphaga mimivirus (APMV)	GO:0004519		endonuclease activity [GO:0004519]
	MG_ACA4	NB501207:24:HWLGJBGXX:3:21409:22767:8949	P20201	0.0009121	36	Uncharacterized protein B-129	Viruses, Fuselloviridae, Alphafusellovirus, Sulfolobus spindle-shape virus 1 (SSV1)	GO:0003676; GO:0046872		metal ion binding [GO:0046872]; nucleic acid binding [GO:0003676]
	MG_ACA4	NB501207:24:HWLGJBGXX:1:23106:26421:7194	Q196X6	0.0006854	36	Putative ubiquitin thioesterase 232R (EC 3.4.19.12)	Viruses, Iridoviridae, Betairidovirinae, Chloriridovirus, Invertebrate iridescent virus 3 (IIV-3) (Mosquito iridescent virus)	GO:0006353; GO:0036459	DNA-templated transcription, termination [GO:0006353]	thiol-dependent ubiquitinyl hydrolase activity [GO:0036459]
	MG_ACA4	NB501207:24:HWLGJBGXX:3:12607:1950:11586	P17282	0.0007458	36	Gag polyprotein (Pr55Gag) [Cleaved into: Matrix protein p17 (MA); Capsid protein p24 (CA); Spacer peptide p2; Nucleocapsid protein p7 (NC); Spacer peptide p1; p6-gag]	Viruses, Ortervirales, Retroviridae, Orthoretrovirinae, Lentivirus, Simian immunodeficiency virus (SIV), Simian immunodeficiency virus - cpz, Simian immunodeficiency virus (isolate CPZ GAB1) (SIV-cpz) (Chimpanzee immunodeficiency virus)	GO:0003723; GO:0005198; GO:0008270; GO:0016020; GO:0019013; GO:0020002; GO:0030430; GO:0039702; GO:0042025	viral budding via host ESCRT complex [GO:0039702]	RNA binding [GO:0003723]; structural molecule activity [GO:0005198]; zinc ion binding [GO:0008270]
	MG_ACA4	NB501207:24:HWLGJBGXX:2:11306:17170:4623	P09523	4.396e-14	64	Enzymatic polyprotein [Includes: Aspartic protease (EC 3.4.23.-); Endonuclease; Reverse transcriptase (EC 2.7.7.49)]	Viruses, Ortervirales, Caulimoviridae, Caulimovirus, Figwort mosaic virus, Figwort mosaic virus (strain DxS) (FMV)	GO:0003964; GO:0004190; GO:0004519		aspartic-type endopeptidase activity [GO:0004190]; endonuclease activity [GO:0004519]; RNA-directed DNA polymerase activity [GO:0003964]
	MG_ACA4	NB501207:24:HWLGJBGXX:2:23306:21001:7759	Q89703	1.671e-05	38	Putative enzymatic polyprotein [Includes: Protease (PR) (EC 3.4.23.-); Reverse transcriptase (RT) (EC 2.7.7.49); Ribonuclease H (EC 3.1.26.4)]	Viruses, Ortervirales, Caulimoviridae, Cavemovirus, Cassava vein mosaic virus (CsVMV)	GO:0003677; GO:0003723; GO:0003887; GO:0003964; GO:0004190; GO:0004523; GO:0006310; GO:0046872	DNA recombination [GO:0006310]	aspartic-type endopeptidase activity [GO:0004190]; DNA binding [GO:0003677]; DNA-directed DNA polymerase activity [GO:0003887]; metal ion binding [GO:0046872]; RNA binding [GO:0003723]; RNA-directed DNA polymerase activity [GO:0003964]; RNA-DNA hybrid ribonuclease activity [GO:0004523]
	MG_ACA4	NB501207:24:HWLGJBGXX:2:23308:11069:10464	O64175	1.841e-05	39	Putative HNH homing endonuclease yosQ (EC 3.1.-.-)	Viruses, Caudovirales, Siphoviridae (phages with long non-contractile tails), Spbetavirus, Bacillus phage SPbeta (Bacillus phage SPBc2) (Bacteriophage SP-beta)	GO:0004519; GO:0006314	intron homing [GO:0006314]	endonuclease activity [GO:0004519]
	MG_ACA4	NB501207:24:HWLGJBGXX:2:11302:13571:3545	Q5UPT4	6.851e-07	45	Uncharacterized HNH endonuclease L247 (EC 3.1.-.-)	Viruses, Mimiviridae, Mimivirus, Acanthamoeba polyphaga mimivirus (APMV)	GO:0004519		endonuclease activity [GO:0004519]
	MG_ACA4	NB501207:24:HWLGJBGXX:2:23302:26517:17037	P20889	0.0002178	36	Gag polyprotein (Pr55Gag) [Cleaved into: Matrix protein p17 (MA); Capsid protein p24 (CA); Spacer peptide 1 (SP1) (p2); Nucleocapsid protein p7 (NC); Spacer peptide 2 (SP2) (p1); p6-gag]	Viruses, Ortervirales, Retroviridae, Orthoretrovirinae, Lentivirus, Human immunodeficiency virus 1, HIV-1 unknown group, Human immunodeficiency virus type 1 group M subtype B (isolate OYI) (HIV-1)	GO:0003723; GO:0005198; GO:0008270; GO:0019013; GO:0020002; GO:0039702; GO:0042025; GO:0055036; GO:0072494	viral budding via host ESCRT complex [GO:0039702]	RNA binding [GO:0003723]; structural molecule activity [GO:0005198]; zinc ion binding [GO:0008270]
	MG_ACA4	NB501207:24:HWLGJBGXX:3:23607:20909:17568	P20889	1.225e-05	41	Gag polyprotein (Pr55Gag) [Cleaved into: Matrix protein p17 (MA); Capsid protein p24 (CA); Spacer peptide 1 (SP1) (p2); Nucleocapsid protein p7 (NC); Spacer peptide 2 (SP2) (p1); p6-gag]	Viruses, Ortervirales, Retroviridae, Orthoretrovirinae, Lentivirus, Human immunodeficiency virus 1, HIV-1 unknown group, Human immunodeficiency virus type 1 group M subtype B (isolate OYI) (HIV-1)	GO:0003723; GO:0005198; GO:0008270; GO:0019013; GO:0020002; GO:0039702; GO:0042025; GO:0055036; GO:0072494	viral budding via host ESCRT complex [GO:0039702]	RNA binding [GO:0003723]; structural molecule activity [GO:0005198]; zinc ion binding [GO:0008270]
	MG_ACA4	NB501207:24:HWLGJBGXX:3:23503:17853:5916	O64175	0.0008699	34	Putative HNH homing endonuclease yosQ (EC 3.1.-.-)	Viruses, Caudovirales, Siphoviridae (phages with long non-contractile tails), Spbetavirus, Bacillus phage SPbeta (Bacillus phage SPBc2) (Bacteriophage SP-beta)	GO:0004519; GO:0006314	intron homing [GO:0006314]	endonuclease activity [GO:0004519]
	MG_ACA4	NB501207:24:HWLGJBGXX:1:11302:25122:19103	Q0R5R3	3.776e-06	42	Gag-Pro polyprotein (Pr76Gag-Pro) [Cleaved into: Matrix protein p19 (MA); Capsid protein p24 (CA); Nucleocapsid protein p15-pro (NC') (NC-pro); Protease (PR) (EC 3.4.23.-); p1; Transframe peptide (TFP) (p8) (pX)]	Viruses, Ortervirales, Retroviridae, Orthoretrovirinae, Deltaretrovirus, Primate T-lymphotropic virus 3, Human T-cell leukemia virus 3 (HTLV-3) (Human T-lymphotropic virus 3), Human T-cell leukemia virus 3 (strain 2026ND) (HTLV-3)	GO:0003676; GO:0004190; GO:0005198; GO:0008270; GO:0019013; GO:0039657	suppression by virus of host gene expression [GO:0039657]	aspartic-type endopeptidase activity [GO:0004190]; nucleic acid binding [GO:0003676]; structural molecule activity [GO:0005198]; zinc ion binding [GO:0008270]
	MG_ACA4	NB501207:24:HWLGJBGXX:2:12308:12456:3097	P18802	2.896e-05	38	Gag-Pol polyprotein (Pr160Gag-Pol) [Cleaved into: Matrix protein p17 (MA); Capsid protein p24 (CA); Spacer peptide 1 (SP1) (p2); Nucleocapsid protein p7 (NC); Transframe peptide (TF); p6-pol (p6*); Protease (EC 3.4.23.16) (PR) (Retropepsin); Reverse transcriptase/ribonuclease H (EC 2.7.7.49) (EC 2.7.7.7) (EC 3.1.26.13) (Exoribonuclease H) (EC 3.1.13.2) (p66 RT); p51 RT; p15; Integrase (IN) (EC 2.…	Viruses, Ortervirales, Retroviridae, Orthoretrovirinae, Lentivirus, Human immunodeficiency virus 1, HIV-1 unknown group, Human immunodeficiency virus type 1 group M subtype D (isolate NDK) (HIV-1)	GO:0003677; GO:0003723; GO:0003887; GO:0003964; GO:0004190; GO:0004523; GO:0004533; GO:0005198; GO:0006310; GO:0008270; GO:0008289; GO:0015074; GO:0019013; GO:0020002; GO:0039651; GO:0039657; GO:0042025; GO:0044826; GO:0046718; GO:0055036; GO:0072494; GO:0075713; GO:0075732	DNA integration [GO:0015074]; DNA recombination [GO:0006310]; establishment of integrated proviral latency [GO:0075713]; induction by virus of host cysteine-type endopeptidase activity involved in apoptotic process [GO:0039651]; suppression by virus of host gene expression [GO:0039657]; viral entry into host cell [GO:0046718]; viral genome integration into host DNA [GO:0044826]; viral penetration…	aspartic-type endopeptidase activity [GO:0004190]; DNA binding [GO:0003677]; DNA-directed DNA polymerase activity [GO:0003887]; exoribonuclease H activity [GO:0004533]; lipid binding [GO:0008289]; RNA binding [GO:0003723]; RNA-directed DNA polymerase activity [GO:0003964]; RNA-DNA hybrid ribonuclease activity [GO:0004523]; structural molecule activity [GO:0005198]; zinc ion binding [GO:0008270]
	MG_ACA4	NB501207:24:HWLGJBGXX:2:22206:22078:1752	P03136	0.0001104	36	Capsid protein VP1 (Coat protein VP1)	Viruses, Parvoviridae, Parvovirinae, Protoparvovirus, Rodent protoparvovirus 1, Hamster parvovirus H1	GO:0005198; GO:0019062; GO:0039615; GO:0039665; GO:0042025; GO:0046872; GO:0075512; GO:0075521; GO:0075732; GO:0099008	clathrin-dependent endocytosis of virus by host cell [GO:0075512]; microtubule-dependent intracellular transport of viral material towards nucleus [GO:0075521]; permeabilization of host organelle membrane involved in viral entry into host cell [GO:0039665]; viral entry via permeabilization of inner membrane [GO:0099008]; viral penetration into host nucleus [GO:0075732]; virion attachment to host …	metal ion binding [GO:0046872]; structural molecule activity [GO:0005198]
	MG_ACA4	NB501207:24:HWLGJBGXX:1:21308:3749:8646	P04587	0.0005441	35	Gag-Pol polyprotein (Pr160Gag-Pol) [Cleaved into: Matrix protein p17 (MA); Capsid protein p24 (CA); Spacer peptide 1 (SP1) (p2); Nucleocapsid protein p7 (NC); Transframe peptide (TF); p6-pol (p6*); Protease (EC 3.4.23.16) (PR) (Retropepsin); Reverse transcriptase/ribonuclease H (EC 2.7.7.49) (EC 2.7.7.7) (EC 3.1.26.13) (Exoribonuclease H) (EC 3.1.13.2) (p66 RT); p51 RT; p15; Integrase (IN) (EC 2.…	Viruses, Ortervirales, Retroviridae, Orthoretrovirinae, Lentivirus, Human immunodeficiency virus 1, HIV-1 unknown group, Human immunodeficiency virus type 1 group M subtype B (isolate BH5) (HIV-1)	GO:0003677; GO:0003723; GO:0003887; GO:0003964; GO:0004190; GO:0004523; GO:0004533; GO:0005198; GO:0006310; GO:0008270; GO:0008289; GO:0015074; GO:0019013; GO:0020002; GO:0039651; GO:0039657; GO:0042025; GO:0044826; GO:0046718; GO:0055036; GO:0072494; GO:0075713; GO:0075732	DNA integration [GO:0015074]; DNA recombination [GO:0006310]; establishment of integrated proviral latency [GO:0075713]; induction by virus of host cysteine-type endopeptidase activity involved in apoptotic process [GO:0039651]; suppression by virus of host gene expression [GO:0039657]; viral entry into host cell [GO:0046718]; viral genome integration into host DNA [GO:0044826]; viral penetration…	aspartic-type endopeptidase activity [GO:0004190]; DNA binding [GO:0003677]; DNA-directed DNA polymerase activity [GO:0003887]; exoribonuclease H activity [GO:0004533]; lipid binding [GO:0008289]; RNA binding [GO:0003723]; RNA-directed DNA polymerase activity [GO:0003964]; RNA-DNA hybrid ribonuclease activity [GO:0004523]; structural molecule activity [GO:0005198]; zinc ion binding [GO:0008270]
	MG_ACA4	NB501207:24:HWLGJBGXX:1:23312:11734:20289	P51516	0.0009863	36	Gag polyprotein (Core polyprotein) [Cleaved into: Matrix protein p10; Phosphorylated protein pp24; Phosphorylated protein pp18; p12; Capsid protein p27; Nucleocapsid protein p14; p4]	Viruses, Ortervirales, Retroviridae, Orthoretrovirinae, Betaretrovirus, Mason-Pfizer monkey virus (MPMV) (Simian Mason-Pfizer virus), Simian retrovirus SRV-2	GO:0003676; GO:0008270; GO:0019013; GO:0039660; GO:0039702	viral budding via host ESCRT complex [GO:0039702]	nucleic acid binding [GO:0003676]; structural constituent of virion [GO:0039660]; zinc ion binding [GO:0008270]
	MG_ACA4	NB501207:24:HWLGJBGXX:1:21304:24618:8890	P31821	3.558e-05	37	Gag polyprotein [Cleaved into: Matrix protein p15 (MA); Capsid protein p24 (CA); p1; Nucleocapsid protein p13 (NC)]	Viruses, Ortervirales, Retroviridae, Orthoretrovirinae, Lentivirus, Feline immunodeficiency virus, Feline immunodeficiency virus (isolate TM2) (FIV)	GO:0003676; GO:0008270; GO:0019013; GO:0039660; GO:0039702	viral budding via host ESCRT complex [GO:0039702]	nucleic acid binding [GO:0003676]; structural constituent of virion [GO:0039660]; zinc ion binding [GO:0008270]
	MG_ACA4	NB501207:24:HWLGJBGXX:1:23302:3170:17452	P03136	0.0002535	34	Capsid protein VP1 (Coat protein VP1)	Viruses, Parvoviridae, Parvovirinae, Protoparvovirus, Rodent protoparvovirus 1, Hamster parvovirus H1	GO:0005198; GO:0019062; GO:0039615; GO:0039665; GO:0042025; GO:0046872; GO:0075512; GO:0075521; GO:0075732; GO:0099008	clathrin-dependent endocytosis of virus by host cell [GO:0075512]; microtubule-dependent intracellular transport of viral material towards nucleus [GO:0075521]; permeabilization of host organelle membrane involved in viral entry into host cell [GO:0039665]; viral entry via permeabilization of inner membrane [GO:0099008]; viral penetration into host nucleus [GO:0075732]; virion attachment to host …	metal ion binding [GO:0046872]; structural molecule activity [GO:0005198]
	MG_ACA4	NB501207:24:HWLGJBGXX:2:21202:2334:10079	O92815	7.395e-06	39	Gag-Pol polyprotein [Cleaved into: Matrix protein p10 (MA); p20; Capsid protein p25 (CA); Nucleocapsid protein p14 (NC-pol); Protease p15 (PR) (EC 3.4.23.-); Reverse transcriptase/ribonuclease H p90 (RT) (EC 2.7.7.49) (EC 2.7.7.7) (EC 3.1.26.4); Integrase p46 (IN) (EC 2.7.7.-) (EC 3.1.-.-)]	Viruses, Ortervirales, Retroviridae, Orthoretrovirinae, Epsilonretrovirus, Walleye dermal sarcoma virus (WDSV)	GO:0003677; GO:0003723; GO:0003887; GO:0003964; GO:0004190; GO:0004523; GO:0006310; GO:0008270; GO:0015074; GO:0016020; GO:0019013; GO:0020002; GO:0039660	DNA integration [GO:0015074]; DNA recombination [GO:0006310]	aspartic-type endopeptidase activity [GO:0004190]; DNA binding [GO:0003677]; DNA-directed DNA polymerase activity [GO:0003887]; RNA binding [GO:0003723]; RNA-directed DNA polymerase activity [GO:0003964]; RNA-DNA hybrid ribonuclease activity [GO:0004523]; structural constituent of virion [GO:0039660]; zinc ion binding [GO:0008270]
	MG_ACA4	NB501207:24:HWLGJBGXX:3:21411:16009:4245	P03136	0.0004284	34	Capsid protein VP1 (Coat protein VP1)	Viruses, Parvoviridae, Parvovirinae, Protoparvovirus, Rodent protoparvovirus 1, Hamster parvovirus H1	GO:0005198; GO:0019062; GO:0039615; GO:0039665; GO:0042025; GO:0046872; GO:0075512; GO:0075521; GO:0075732; GO:0099008	clathrin-dependent endocytosis of virus by host cell [GO:0075512]; microtubule-dependent intracellular transport of viral material towards nucleus [GO:0075521]; permeabilization of host organelle membrane involved in viral entry into host cell [GO:0039665]; viral entry via permeabilization of inner membrane [GO:0099008]; viral penetration into host nucleus [GO:0075732]; virion attachment to host …	metal ion binding [GO:0046872]; structural molecule activity [GO:0005198]
	MG_ACA4	NB501207:24:HWLGJBGXX:3:23612:12597:13672	P51516	0.0005441	35	Gag polyprotein (Core polyprotein) [Cleaved into: Matrix protein p10; Phosphorylated protein pp24; Phosphorylated protein pp18; p12; Capsid protein p27; Nucleocapsid protein p14; p4]	Viruses, Ortervirales, Retroviridae, Orthoretrovirinae, Betaretrovirus, Mason-Pfizer monkey virus (MPMV) (Simian Mason-Pfizer virus), Simian retrovirus SRV-2	GO:0003676; GO:0008270; GO:0019013; GO:0039660; GO:0039702	viral budding via host ESCRT complex [GO:0039702]	nucleic acid binding [GO:0003676]; structural constituent of virion [GO:0039660]; zinc ion binding [GO:0008270]
	MG_ACA4	NB501207:24:HWLGJBGXX:3:11510:5174:13923	Q9WC53	0.0007621	34	Gag polyprotein (Pr55Gag) [Cleaved into: Matrix protein p17 (MA); Capsid protein p24 (CA); Spacer peptide 1 (SP1) (p2); Nucleocapsid protein p7 (NC); Spacer peptide 2 (SP2) (p1); p6-gag]	Viruses, Ortervirales, Retroviridae, Orthoretrovirinae, Lentivirus, Human immunodeficiency virus 1, HIV-1 group M, HIV-1 M:J, Human immunodeficiency virus type 1 group M subtype J (isolate SE9280) (HIV-1)	GO:0003723; GO:0005198; GO:0008270; GO:0019013; GO:0020002; GO:0039702; GO:0042025; GO:0055036; GO:0072494	viral budding via host ESCRT complex [GO:0039702]	RNA binding [GO:0003723]; structural molecule activity [GO:0005198]; zinc ion binding [GO:0008270]
	MG_ACA4	NB501207:24:HWLGJBGXX:4:12408:9247:13435	Q9PY95	0.0001931	37	Non-structural protein 3 (NSP3) (NCVP4) (Non-structural RNA-binding protein 34) (NS34) [Cleaved into: p38; p8]	Viruses, Riboviria, Reoviridae, Sedoreovirinae, Rotavirus, Rotavirus C, Rotavirus C (isolate RVC/Human/United Kingdom/Bristol/1989) (RV-C)	GO:0003723; GO:0006417; GO:0030430	regulation of translation [GO:0006417]	RNA binding [GO:0003723]
	MG_ACA4	NB501207:24:HWLGJBGXX:4:21410:15007:9105	F5HEN8	0.0001608	36	DNA replication helicase (EC 3.6.4.-)	Viruses, Herpesvirales, Herpesviridae, Betaherpesvirinae, Cytomegalovirus, Human cytomegalovirus (HHV-5) (Human herpesvirus 5), Human cytomegalovirus (strain Merlin) (HHV-5) (Human herpesvirus 5)	GO:0004386; GO:0005524; GO:0006260; GO:0039686; GO:0042025	bidirectional double-stranded viral DNA replication [GO:0039686]; DNA replication [GO:0006260]	ATP binding [GO:0005524]; helicase activity [GO:0004386]
	MG_ACA4	NB501207:24:HWLGJBGXX:1:22101:18547:18911	Q6GZN1	4.124e-06	40	Uncharacterized protein 094L	Viruses, Iridoviridae, Alphairidovirinae, Ranavirus, Frog virus 3 (FV-3), Frog virus 3 (isolate Goorha) (FV-3)
	MG_ACA4	NB501207:24:HWLGJBGXX:2:23107:4932:13361	O64175	2.131e-07	46	Putative HNH homing endonuclease yosQ (EC 3.1.-.-)	Viruses, Caudovirales, Siphoviridae (phages with long non-contractile tails), Spbetavirus, Bacillus phage SPbeta (Bacillus phage SPBc2) (Bacteriophage SP-beta)	GO:0004519; GO:0006314	intron homing [GO:0006314]	endonuclease activity [GO:0004519]
	MG_ACA4	NB501207:24:HWLGJBGXX:4:23503:9913:1524	O92815	3.241e-07	44	Gag-Pol polyprotein [Cleaved into: Matrix protein p10 (MA); p20; Capsid protein p25 (CA); Nucleocapsid protein p14 (NC-pol); Protease p15 (PR) (EC 3.4.23.-); Reverse transcriptase/ribonuclease H p90 (RT) (EC 2.7.7.49) (EC 2.7.7.7) (EC 3.1.26.4); Integrase p46 (IN) (EC 2.7.7.-) (EC 3.1.-.-)]	Viruses, Ortervirales, Retroviridae, Orthoretrovirinae, Epsilonretrovirus, Walleye dermal sarcoma virus (WDSV)	GO:0003677; GO:0003723; GO:0003887; GO:0003964; GO:0004190; GO:0004523; GO:0006310; GO:0008270; GO:0015074; GO:0016020; GO:0019013; GO:0020002; GO:0039660	DNA integration [GO:0015074]; DNA recombination [GO:0006310]	aspartic-type endopeptidase activity [GO:0004190]; DNA binding [GO:0003677]; DNA-directed DNA polymerase activity [GO:0003887]; RNA binding [GO:0003723]; RNA-directed DNA polymerase activity [GO:0003964]; RNA-DNA hybrid ribonuclease activity [GO:0004523]; structural constituent of virion [GO:0039660]; zinc ion binding [GO:0008270]
	MG_ACA4	NB501207:24:HWLGJBGXX:2:22109:11517:7842	P29128	0.0005414	36	E3 ubiquitin-protein ligase ICP0 (EC 2.3.2.27) (IER 2.9/ER2.6) (P135 protein) (RING-type E3 ubiquitin transferase ICP0)	Viruses, Herpesvirales, Herpesviridae, Alphaherpesvirinae, Varicellovirus, Bovine alphaherpesvirus 1, Bovine herpesvirus type 1.1, Bovine herpesvirus 1.1 (strain Jura) (BoHV-1) (Infectious bovine rhinotracheitis virus)	GO:0003677; GO:0016740; GO:0039557; GO:0042025; GO:0046774; GO:0046872; GO:0075341; GO:0075342; GO:1990214; GO:1990219	disruption by symbiont of host cell PML body [GO:0075342]; negative regulation by symbiont of host protein levels [GO:1990214]; positive regulation by symbiont of host protein levels [GO:1990219]; suppression by virus of host intracellular interferon activity [GO:0046774]; suppression by virus of host IRF7 activity [GO:0039557]	DNA binding [GO:0003677]; metal ion binding [GO:0046872]; transferase activity [GO:0016740]
	MG_ACA4	NB501207:24:HWLGJBGXX:2:22207:25542:8993	P09523	3.644e-10	53	Enzymatic polyprotein [Includes: Aspartic protease (EC 3.4.23.-); Endonuclease; Reverse transcriptase (EC 2.7.7.49)]	Viruses, Ortervirales, Caulimoviridae, Caulimovirus, Figwort mosaic virus, Figwort mosaic virus (strain DxS) (FMV)	GO:0003964; GO:0004190; GO:0004519		aspartic-type endopeptidase activity [GO:0004190]; endonuclease activity [GO:0004519]; RNA-directed DNA polymerase activity [GO:0003964]
	MG_ACA4	NB501207:24:HWLGJBGXX:3:21606:11428:7615	O93182	2.866e-05	38	Gag polyprotein (Pr55Gag) [Cleaved into: Matrix protein p17 (MA); Capsid protein p24 (CA); Spacer peptide 1 (SP1) (p2); Nucleocapsid protein p7 (NC); Spacer peptide 2 (SP2) (p1); p6-gag]	Viruses, Ortervirales, Retroviridae, Orthoretrovirinae, Lentivirus, Human immunodeficiency virus 1, HIV-1 group M, HIV-1 M:H, Human immunodeficiency virus type 1 group M subtype H (isolate 90CF056) (HIV-1)	GO:0003723; GO:0005198; GO:0008270; GO:0019013; GO:0020002; GO:0039702; GO:0042025; GO:0055036; GO:0072494	viral budding via host ESCRT complex [GO:0039702]	RNA binding [GO:0003723]; structural molecule activity [GO:0005198]; zinc ion binding [GO:0008270]
	MG_ACA4	NB501207:24:HWLGJBGXX:1:12204:12605:8361	P19199	0.0003062	35	Polyprotein P3 [Includes: Putative movement protein (MP); Capsid protein (Coat protein) (CP); Protease (PR) (EC 3.4.23.-); Reverse transcriptase (RT) (EC 2.7.7.49); Ribonuclease H (EC 3.1.26.4)]	Viruses, Ortervirales, Caulimoviridae, Badnavirus, Commelina yellow mottle virus (CoYMV)	GO:0003676; GO:0003964; GO:0004190; GO:0004523; GO:0008270; GO:0043657; GO:0046718; GO:0046740; GO:0075732	transport of virus in host, cell to cell [GO:0046740]; viral entry into host cell [GO:0046718]; viral penetration into host nucleus [GO:0075732]	aspartic-type endopeptidase activity [GO:0004190]; nucleic acid binding [GO:0003676]; RNA-directed DNA polymerase activity [GO:0003964]; RNA-DNA hybrid ribonuclease activity [GO:0004523]; zinc ion binding [GO:0008270]
	MG_ARC5	NB501207:24:HWLGJBGXX:2:23302:8299:5239	Q6XKE6	4.637e-05	37	Genome polyprotein [Includes: Aspartic protease (PR) (EC 3.4.23.-); Reverse transcriptase (RT) (EC 2.7.7.49) (EC 2.7.7.7)]	Viruses, Ortervirales, Caulimoviridae, Petuvirus, Petunia vein clearing virus, Petunia vein clearing virus (isolate Hohn) (PVCV)	GO:0003677; GO:0003887; GO:0003964; GO:0004190; GO:0004519; GO:0008270; GO:0046740	transport of virus in host, cell to cell [GO:0046740]	aspartic-type endopeptidase activity [GO:0004190]; DNA binding [GO:0003677]; DNA-directed DNA polymerase activity [GO:0003887]; endonuclease activity [GO:0004519]; RNA-directed DNA polymerase activity [GO:0003964]; zinc ion binding [GO:0008270]
	MG_ARC5	NB501207:24:HWLGJBGXX:3:11605:25738:4867	P19199	3.756e-06	40	Polyprotein P3 [Includes: Putative movement protein (MP); Capsid protein (Coat protein) (CP); Protease (PR) (EC 3.4.23.-); Reverse transcriptase (RT) (EC 2.7.7.49); Ribonuclease H (EC 3.1.26.4)]	Viruses, Ortervirales, Caulimoviridae, Badnavirus, Commelina yellow mottle virus (CoYMV)	GO:0003676; GO:0003964; GO:0004190; GO:0004523; GO:0008270; GO:0043657; GO:0046718; GO:0046740; GO:0075732	transport of virus in host, cell to cell [GO:0046740]; viral entry into host cell [GO:0046718]; viral penetration into host nucleus [GO:0075732]	aspartic-type endopeptidase activity [GO:0004190]; nucleic acid binding [GO:0003676]; RNA-directed DNA polymerase activity [GO:0003964]; RNA-DNA hybrid ribonuclease activity [GO:0004523]; zinc ion binding [GO:0008270]
	MG_ARC5	NB501207:24:HWLGJBGXX:4:23509:24213:4307	P27502	2.558e-09	51	Polyprotein P3 (P194 protein) [Cleaved into: Putative movement protein (MP); Capsid protein (Coat protein) (CP); Protease (PR) (EC 3.4.23.-); Reverse transcriptase/Ribonuclease H (RT) (EC 2.7.7.49) (EC 3.1.26.4) (p55)]	Viruses, Ortervirales, Caulimoviridae, Tungrovirus, Rice tungro bacilliform virus, Rice tungro bacilliform virus (isolate Philippines) (RTBV)	GO:0003964; GO:0004190; GO:0004523; GO:0019028; GO:0042025; GO:0046718; GO:0046740; GO:0046872; GO:0075732	transport of virus in host, cell to cell [GO:0046740]; viral entry into host cell [GO:0046718]; viral penetration into host nucleus [GO:0075732]	aspartic-type endopeptidase activity [GO:0004190]; metal ion binding [GO:0046872]; RNA-directed DNA polymerase activity [GO:0003964]; RNA-DNA hybrid ribonuclease activity [GO:0004523]
	MG_ARC5	NB501207:24:HWLGJBGXX:3:12406:19253:13063	P19199	5.983e-10	51	Polyprotein P3 [Includes: Putative movement protein (MP); Capsid protein (Coat protein) (CP); Protease (PR) (EC 3.4.23.-); Reverse transcriptase (RT) (EC 2.7.7.49); Ribonuclease H (EC 3.1.26.4)]	Viruses, Ortervirales, Caulimoviridae, Badnavirus, Commelina yellow mottle virus (CoYMV)	GO:0003676; GO:0003964; GO:0004190; GO:0004523; GO:0008270; GO:0043657; GO:0046718; GO:0046740; GO:0075732	transport of virus in host, cell to cell [GO:0046740]; viral entry into host cell [GO:0046718]; viral penetration into host nucleus [GO:0075732]	aspartic-type endopeptidase activity [GO:0004190]; nucleic acid binding [GO:0003676]; RNA-directed DNA polymerase activity [GO:0003964]; RNA-DNA hybrid ribonuclease activity [GO:0004523]; zinc ion binding [GO:0008270]
	MG_ARC5	NB501207:24:HWLGJBGXX:2:21112:12856:11782	P09523	1.175e-08	47	Enzymatic polyprotein [Includes: Aspartic protease (EC 3.4.23.-); Endonuclease; Reverse transcriptase (EC 2.7.7.49)]	Viruses, Ortervirales, Caulimoviridae, Caulimovirus, Figwort mosaic virus, Figwort mosaic virus (strain DxS) (FMV)	GO:0003964; GO:0004190; GO:0004519		aspartic-type endopeptidase activity [GO:0004190]; endonuclease activity [GO:0004519]; RNA-directed DNA polymerase activity [GO:0003964]
	MG_ARC5	NB501207:24:HWLGJBGXX:3:22512:12866:11928	P15629	8.497e-17	74	Enzymatic polyprotein [Includes: Aspartic protease (EC 3.4.23.-); Endonuclease; Reverse transcriptase (EC 2.7.7.49)]	Viruses, Ortervirales, Caulimoviridae, Soymovirus, Soybean chlorotic mottle virus	GO:0003964; GO:0004190; GO:0004519		aspartic-type endopeptidase activity [GO:0004190]; endonuclease activity [GO:0004519]; RNA-directed DNA polymerase activity [GO:0003964]
	MG_ARC5	NB501207:24:HWLGJBGXX:2:22308:6891:5497	Q6UP17	6.649e-05	38	Non-structural polyprotein [Cleaved into: Helicase (EC 3.6.4.13); 3C-like protease (3CL-PRO) (EC 3.4.22.-); RNA-directed RNA polymerase (EC 2.7.7.48)]	Viruses, Riboviria, Picornavirales, Iflaviridae, Iflavirus, Ectropis obliqua virus, Ectropis obliqua picorna-like virus (EoPV)	GO:0003723; GO:0003724; GO:0003968; GO:0005524; GO:0006351; GO:0008234	transcription, DNA-templated [GO:0006351]	ATP binding [GO:0005524]; cysteine-type peptidase activity [GO:0008234]; RNA binding [GO:0003723]; RNA-directed 5'-3' RNA polymerase activity [GO:0003968]; RNA helicase activity [GO:0003724]
	MG_ARC5	NB501207:24:HWLGJBGXX:2:23108:7764:13673	P19199	6.608e-13	60	Polyprotein P3 [Includes: Putative movement protein (MP); Capsid protein (Coat protein) (CP); Protease (PR) (EC 3.4.23.-); Reverse transcriptase (RT) (EC 2.7.7.49); Ribonuclease H (EC 3.1.26.4)]	Viruses, Ortervirales, Caulimoviridae, Badnavirus, Commelina yellow mottle virus (CoYMV)	GO:0003676; GO:0003964; GO:0004190; GO:0004523; GO:0008270; GO:0043657; GO:0046718; GO:0046740; GO:0075732	transport of virus in host, cell to cell [GO:0046740]; viral entry into host cell [GO:0046718]; viral penetration into host nucleus [GO:0075732]	aspartic-type endopeptidase activity [GO:0004190]; nucleic acid binding [GO:0003676]; RNA-directed DNA polymerase activity [GO:0003964]; RNA-DNA hybrid ribonuclease activity [GO:0004523]; zinc ion binding [GO:0008270]
	MG_ARC5	NB501207:24:HWLGJBGXX:4:11503:12875:11619	P19199	4.136e-05	37	Polyprotein P3 [Includes: Putative movement protein (MP); Capsid protein (Coat protein) (CP); Protease (PR) (EC 3.4.23.-); Reverse transcriptase (RT) (EC 2.7.7.49); Ribonuclease H (EC 3.1.26.4)]	Viruses, Ortervirales, Caulimoviridae, Badnavirus, Commelina yellow mottle virus (CoYMV)	GO:0003676; GO:0003964; GO:0004190; GO:0004523; GO:0008270; GO:0043657; GO:0046718; GO:0046740; GO:0075732	transport of virus in host, cell to cell [GO:0046740]; viral entry into host cell [GO:0046718]; viral penetration into host nucleus [GO:0075732]	aspartic-type endopeptidase activity [GO:0004190]; nucleic acid binding [GO:0003676]; RNA-directed DNA polymerase activity [GO:0003964]; RNA-DNA hybrid ribonuclease activity [GO:0004523]; zinc ion binding [GO:0008270]
	MG_ARC5	NB501207:24:HWLGJBGXX:1:23309:13948:13359	P19199	2.587e-10	53	Polyprotein P3 [Includes: Putative movement protein (MP); Capsid protein (Coat protein) (CP); Protease (PR) (EC 3.4.23.-); Reverse transcriptase (RT) (EC 2.7.7.49); Ribonuclease H (EC 3.1.26.4)]	Viruses, Ortervirales, Caulimoviridae, Badnavirus, Commelina yellow mottle virus (CoYMV)	GO:0003676; GO:0003964; GO:0004190; GO:0004523; GO:0008270; GO:0043657; GO:0046718; GO:0046740; GO:0075732	transport of virus in host, cell to cell [GO:0046740]; viral entry into host cell [GO:0046718]; viral penetration into host nucleus [GO:0075732]	aspartic-type endopeptidase activity [GO:0004190]; nucleic acid binding [GO:0003676]; RNA-directed DNA polymerase activity [GO:0003964]; RNA-DNA hybrid ribonuclease activity [GO:0004523]; zinc ion binding [GO:0008270]
	MG_ARC5	NB501207:24:HWLGJBGXX:4:13406:4416:16270	P09503	9.065e-06	38	Viral dihydrofolate reductase (vDHFR) (EC 1.5.1.3)	Viruses, Herpesvirales, Herpesviridae, Gammaherpesvirinae, Rhadinovirus, Saimiriine herpesvirus 2 (SaHV-2) (Herpesvirus saimiri), Saimiriine herpesvirus 2 (strain 11) (SaHV-2) (Herpesvirus saimiri)	GO:0004146; GO:0006730; GO:0046654	one-carbon metabolic process [GO:0006730]; tetrahydrofolate biosynthetic process [GO:0046654]	dihydrofolate reductase activity [GO:0004146]
	MG_ARC5	NB501207:24:HWLGJBGXX:2:11210:14737:11030	P19199	1.339e-09	51	Polyprotein P3 [Includes: Putative movement protein (MP); Capsid protein (Coat protein) (CP); Protease (PR) (EC 3.4.23.-); Reverse transcriptase (RT) (EC 2.7.7.49); Ribonuclease H (EC 3.1.26.4)]	Viruses, Ortervirales, Caulimoviridae, Badnavirus, Commelina yellow mottle virus (CoYMV)	GO:0003676; GO:0003964; GO:0004190; GO:0004523; GO:0008270; GO:0043657; GO:0046718; GO:0046740; GO:0075732	transport of virus in host, cell to cell [GO:0046740]; viral entry into host cell [GO:0046718]; viral penetration into host nucleus [GO:0075732]	aspartic-type endopeptidase activity [GO:0004190]; nucleic acid binding [GO:0003676]; RNA-directed DNA polymerase activity [GO:0003964]; RNA-DNA hybrid ribonuclease activity [GO:0004523]; zinc ion binding [GO:0008270]
	MG_ARC5	NB501207:24:HWLGJBGXX:1:22102:18240:18526	P05892	2.331e-12	60	Gag polyprotein (Pr55Gag) [Cleaved into: Matrix protein p17 (MA); Capsid protein p24 (CA); Spacer peptide p2; Nucleocapsid protein p7 (NC); Spacer peptide p1; p6-gag]	Viruses, Ortervirales, Retroviridae, Orthoretrovirinae, Lentivirus, Simian immunodeficiency virus (SIV), Simian immunodeficiency virus - agm, Simian immunodeficiency virus - agm.ver, Simian immunodeficiency virus agm.vervet (isolate AGM TYO-1) (SIV-agm.ver) (Simian immunodeficiency virus African green monkey vervet)	GO:0003723; GO:0005198; GO:0008270; GO:0019013; GO:0030430; GO:0039702; GO:0042025	viral budding via host ESCRT complex [GO:0039702]	RNA binding [GO:0003723]; structural molecule activity [GO:0005198]; zinc ion binding [GO:0008270]
	MG_ARC5	NB501207:24:HWLGJBGXX:2:22204:6350:4112	O55716	0.0001339	37	Ribonucleoside-diphosphate reductase large subunit (EC 1.17.4.1) (Ribonucleotide reductase large subunit) [Cleaved into: IIV-6 RIR1 intein]	Viruses, Iridoviridae, Betairidovirinae, Iridovirus (small iridescent insect viruses), Invertebrate iridescent virus 6 (IIV-6) (Chilo iridescent virus)	GO:0004519; GO:0004748; GO:0006260; GO:0016539	DNA replication [GO:0006260]; intein-mediated protein splicing [GO:0016539]	endonuclease activity [GO:0004519]; ribonucleoside-diphosphate reductase activity, thioredoxin disulfide as acceptor [GO:0004748]
	MG_ARC5	NB501207:24:HWLGJBGXX:3:23502:19914:13074	P11283	0.0009953	33	Gag-Pro-Pol polyprotein [Cleaved into: Matrix protein p10; Phosphorylated protein pp21; Protein p3; Protein p8; Protein n; Capsid protein p27; Nucleocapsid protein-dUTPase (NC-dUTPase) (EC 3.6.1.23); Protease (EC 3.4.23.-); Reverse transcriptase/ribonuclease H (RT) (EC 2.7.7.49) (EC 2.7.7.7) (EC 3.1.26.4); Integrase (IN) (EC 2.7.7.-) (EC 3.1.-.-)]	Viruses, Ortervirales, Retroviridae, Orthoretrovirinae, Betaretrovirus, Mouse mammary tumor virus (MMTV), Mouse mammary tumor virus (strain C3H) (MMTV)	GO:0000166; GO:0003677; GO:0003723; GO:0003887; GO:0003964; GO:0004170; GO:0004190; GO:0004523; GO:0006310; GO:0008270; GO:0015074; GO:0019013; GO:0039660; GO:0044826; GO:0046718; GO:0075713	DNA integration [GO:0015074]; DNA recombination [GO:0006310]; establishment of integrated proviral latency [GO:0075713]; viral entry into host cell [GO:0046718]; viral genome integration into host DNA [GO:0044826]	aspartic-type endopeptidase activity [GO:0004190]; DNA binding [GO:0003677]; DNA-directed DNA polymerase activity [GO:0003887]; dUTP diphosphatase activity [GO:0004170]; nucleotide binding [GO:0000166]; RNA binding [GO:0003723]; RNA-directed DNA polymerase activity [GO:0003964]; RNA-DNA hybrid ribonuclease activity [GO:0004523]; structural constituent of virion [GO:0039660]; zinc ion binding [GO:…
	MG_DIP1	NB501207:24:HWLGJBGXX:4:23409:17168:5929	Q196Y5	0.000728	35	Uncharacterized protein 075R	Viruses, Iridoviridae, Betairidovirinae, Chloriridovirus, Invertebrate iridescent virus 3 (IIV-3) (Mosquito iridescent virus)
	MG_DIP1	NB501207:24:HWLGJBGXX:4:23605:2338:10169	P04587	4.723e-06	41	Gag-Pol polyprotein (Pr160Gag-Pol) [Cleaved into: Matrix protein p17 (MA); Capsid protein p24 (CA); Spacer peptide 1 (SP1) (p2); Nucleocapsid protein p7 (NC); Transframe peptide (TF); p6-pol (p6*); Protease (EC 3.4.23.16) (PR) (Retropepsin); Reverse transcriptase/ribonuclease H (EC 2.7.7.49) (EC 2.7.7.7) (EC 3.1.26.13) (Exoribonuclease H) (EC 3.1.13.2) (p66 RT); p51 RT; p15; Integrase (IN) (EC 2.…	Viruses, Ortervirales, Retroviridae, Orthoretrovirinae, Lentivirus, Human immunodeficiency virus 1, HIV-1 unknown group, Human immunodeficiency virus type 1 group M subtype B (isolate BH5) (HIV-1)	GO:0003677; GO:0003723; GO:0003887; GO:0003964; GO:0004190; GO:0004523; GO:0004533; GO:0005198; GO:0006310; GO:0008270; GO:0008289; GO:0015074; GO:0019013; GO:0020002; GO:0039651; GO:0039657; GO:0042025; GO:0044826; GO:0046718; GO:0055036; GO:0072494; GO:0075713; GO:0075732	DNA integration [GO:0015074]; DNA recombination [GO:0006310]; establishment of integrated proviral latency [GO:0075713]; induction by virus of host cysteine-type endopeptidase activity involved in apoptotic process [GO:0039651]; suppression by virus of host gene expression [GO:0039657]; viral entry into host cell [GO:0046718]; viral genome integration into host DNA [GO:0044826]; viral penetration…	aspartic-type endopeptidase activity [GO:0004190]; DNA binding [GO:0003677]; DNA-directed DNA polymerase activity [GO:0003887]; exoribonuclease H activity [GO:0004533]; lipid binding [GO:0008289]; RNA binding [GO:0003723]; RNA-directed DNA polymerase activity [GO:0003964]; RNA-DNA hybrid ribonuclease activity [GO:0004523]; structural molecule activity [GO:0005198]; zinc ion binding [GO:0008270]
	MG_DIP1	NB501207:24:HWLGJBGXX:2:22106:26403:19853	B0ZSF3	1.348e-06	42	Major capsid protein (Gene product 5) (gp5) (Major head protein)	Viruses, Caudovirales, Myoviridae (phages with contractile tails), Hapunavirus, Halomonas virus HAP1, Halomonas phage phiHAP-1 (isolate -/Gulf of Mexico/-/2001) (Bacteriophage phiHAP-1)	GO:0019028
	MG_DIP1	NB501207:24:HWLGJBGXX:4:13511:4808:5816	O92815	5.383e-05	36	Gag-Pol polyprotein [Cleaved into: Matrix protein p10 (MA); p20; Capsid protein p25 (CA); Nucleocapsid protein p14 (NC-pol); Protease p15 (PR) (EC 3.4.23.-); Reverse transcriptase/ribonuclease H p90 (RT) (EC 2.7.7.49) (EC 2.7.7.7) (EC 3.1.26.4); Integrase p46 (IN) (EC 2.7.7.-) (EC 3.1.-.-)]	Viruses, Ortervirales, Retroviridae, Orthoretrovirinae, Epsilonretrovirus, Walleye dermal sarcoma virus (WDSV)	GO:0003677; GO:0003723; GO:0003887; GO:0003964; GO:0004190; GO:0004523; GO:0006310; GO:0008270; GO:0015074; GO:0016020; GO:0019013; GO:0020002; GO:0039660	DNA integration [GO:0015074]; DNA recombination [GO:0006310]	aspartic-type endopeptidase activity [GO:0004190]; DNA binding [GO:0003677]; DNA-directed DNA polymerase activity [GO:0003887]; RNA binding [GO:0003723]; RNA-directed DNA polymerase activity [GO:0003964]; RNA-DNA hybrid ribonuclease activity [GO:0004523]; structural constituent of virion [GO:0039660]; zinc ion binding [GO:0008270]
	MG_DIP1	NB501207:24:HWLGJBGXX:4:22512:25474:9116	P03556	5.483e-07	42	Enzymatic polyprotein [Includes: Aspartic protease (EC 3.4.23.-); Endonuclease; Reverse transcriptase (EC 2.7.7.49)]	Viruses, Ortervirales, Caulimoviridae, Caulimovirus, Cauliflower mosaic virus, Cauliflower mosaic virus (strain D/H) (CaMV)	GO:0003964; GO:0004190; GO:0004519		aspartic-type endopeptidase activity [GO:0004190]; endonuclease activity [GO:0004519]; RNA-directed DNA polymerase activity [GO:0003964]
	MG_DIP1	NB501207:24:HWLGJBGXX:3:11501:6970:15103	Q9Q721	5.471e-06	40	Gag polyprotein (Pr55Gag) [Cleaved into: Matrix protein p17 (MA); Capsid protein p24 (CA); Spacer peptide 1 (SP1) (p2); Nucleocapsid protein p7 (NC); Spacer peptide 2 (SP2) (p1); p6-gag]	Viruses, Ortervirales, Retroviridae, Orthoretrovirinae, Lentivirus, Human immunodeficiency virus 1, HIV-1 group M, HIV-1 M:H, Human immunodeficiency virus type 1 group M subtype H (isolate VI991) (HIV-1)	GO:0003723; GO:0005198; GO:0008270; GO:0019013; GO:0020002; GO:0039702; GO:0042025; GO:0055036; GO:0072494	viral budding via host ESCRT complex [GO:0039702]	RNA binding [GO:0003723]; structural molecule activity [GO:0005198]; zinc ion binding [GO:0008270]
	MG_DIP1	NB501207:24:HWLGJBGXX:2:13311:20318:10891	Q9Q721	0.0003051	36	Gag polyprotein (Pr55Gag) [Cleaved into: Matrix protein p17 (MA); Capsid protein p24 (CA); Spacer peptide 1 (SP1) (p2); Nucleocapsid protein p7 (NC); Spacer peptide 2 (SP2) (p1); p6-gag]	Viruses, Ortervirales, Retroviridae, Orthoretrovirinae, Lentivirus, Human immunodeficiency virus 1, HIV-1 group M, HIV-1 M:H, Human immunodeficiency virus type 1 group M subtype H (isolate VI991) (HIV-1)	GO:0003723; GO:0005198; GO:0008270; GO:0019013; GO:0020002; GO:0039702; GO:0042025; GO:0055036; GO:0072494	viral budding via host ESCRT complex [GO:0039702]	RNA binding [GO:0003723]; structural molecule activity [GO:0005198]; zinc ion binding [GO:0008270]
	MG_DIP1	NB501207:24:HWLGJBGXX:2:13204:20032:4195	P87630	2.631e-14	65	Deoxyuridine 5'-triphosphate nucleotidohydrolase (dUTPase) (EC 3.6.1.23) (dUTP pyrophosphatase)	Viruses, Poxviridae, Chordopoxvirinae, Orthopoxvirus, Cowpox virus (CPV), Cowpox virus (strain GRI-90 / Grishak) (CPV)	GO:0000287; GO:0004170; GO:0006226; GO:0046081	dUMP biosynthetic process [GO:0006226]; dUTP catabolic process [GO:0046081]	dUTP diphosphatase activity [GO:0004170]; magnesium ion binding [GO:0000287]
	MG_DIP1	NB501207:24:HWLGJBGXX:3:22612:2411:12595	P09523	7.492e-09	49	Enzymatic polyprotein [Includes: Aspartic protease (EC 3.4.23.-); Endonuclease; Reverse transcriptase (EC 2.7.7.49)]	Viruses, Ortervirales, Caulimoviridae, Caulimovirus, Figwort mosaic virus, Figwort mosaic virus (strain DxS) (FMV)	GO:0003964; GO:0004190; GO:0004519		aspartic-type endopeptidase activity [GO:0004190]; endonuclease activity [GO:0004519]; RNA-directed DNA polymerase activity [GO:0003964]
	MG_DIP1	NB501207:24:HWLGJBGXX:4:11505:18957:16766	O92815	2.237e-09	51	Gag-Pol polyprotein [Cleaved into: Matrix protein p10 (MA); p20; Capsid protein p25 (CA); Nucleocapsid protein p14 (NC-pol); Protease p15 (PR) (EC 3.4.23.-); Reverse transcriptase/ribonuclease H p90 (RT) (EC 2.7.7.49) (EC 2.7.7.7) (EC 3.1.26.4); Integrase p46 (IN) (EC 2.7.7.-) (EC 3.1.-.-)]	Viruses, Ortervirales, Retroviridae, Orthoretrovirinae, Epsilonretrovirus, Walleye dermal sarcoma virus (WDSV)	GO:0003677; GO:0003723; GO:0003887; GO:0003964; GO:0004190; GO:0004523; GO:0006310; GO:0008270; GO:0015074; GO:0016020; GO:0019013; GO:0020002; GO:0039660	DNA integration [GO:0015074]; DNA recombination [GO:0006310]	aspartic-type endopeptidase activity [GO:0004190]; DNA binding [GO:0003677]; DNA-directed DNA polymerase activity [GO:0003887]; RNA binding [GO:0003723]; RNA-directed DNA polymerase activity [GO:0003964]; RNA-DNA hybrid ribonuclease activity [GO:0004523]; structural constituent of virion [GO:0039660]; zinc ion binding [GO:0008270]
	MG_DIP1	NB501207:24:HWLGJBGXX:4:13605:18905:1834	P0DOO3	0.0005833	34	DNA ligase (EC 6.5.1.1) (Polydeoxyribonucleotide synthase [ATP])	Viruses, Poxviridae, Chordopoxvirinae, Orthopoxvirus, Variola virus, Variola virus (isolate Human/India/Ind3/1967) (VARV) (Smallpox virus)	GO:0003677; GO:0003910; GO:0005524; GO:0006260; GO:0006310; GO:0007049; GO:0030430; GO:0046872; GO:0051103; GO:0051301; GO:0071897	cell cycle [GO:0007049]; cell division [GO:0051301]; DNA biosynthetic process [GO:0071897]; DNA ligation involved in DNA repair [GO:0051103]; DNA recombination [GO:0006310]; DNA replication [GO:0006260]	ATP binding [GO:0005524]; DNA binding [GO:0003677]; DNA ligase (ATP) activity [GO:0003910]; metal ion binding [GO:0046872]
	MG_DIP1	NB501207:24:HWLGJBGXX:4:22609:26121:11155	P00541	1.435e-06	41	Tyrosine-protein kinase transforming protein Fps (EC 2.7.10.2)	Viruses, Ortervirales, Retroviridae, Orthoretrovirinae, Alpharetrovirus, Fujinami sarcoma virus, Avian sarcoma virus (strain PRCII)	GO:0004715; GO:0005524		ATP binding [GO:0005524]; non-membrane spanning protein tyrosine kinase activity [GO:0004715]
	MG_DIP1	NB501207:24:HWLGJBGXX:4:21504:12861:10270	O92815	1.772e-07	46	Gag-Pol polyprotein [Cleaved into: Matrix protein p10 (MA); p20; Capsid protein p25 (CA); Nucleocapsid protein p14 (NC-pol); Protease p15 (PR) (EC 3.4.23.-); Reverse transcriptase/ribonuclease H p90 (RT) (EC 2.7.7.49) (EC 2.7.7.7) (EC 3.1.26.4); Integrase p46 (IN) (EC 2.7.7.-) (EC 3.1.-.-)]	Viruses, Ortervirales, Retroviridae, Orthoretrovirinae, Epsilonretrovirus, Walleye dermal sarcoma virus (WDSV)	GO:0003677; GO:0003723; GO:0003887; GO:0003964; GO:0004190; GO:0004523; GO:0006310; GO:0008270; GO:0015074; GO:0016020; GO:0019013; GO:0020002; GO:0039660	DNA integration [GO:0015074]; DNA recombination [GO:0006310]	aspartic-type endopeptidase activity [GO:0004190]; DNA binding [GO:0003677]; DNA-directed DNA polymerase activity [GO:0003887]; RNA binding [GO:0003723]; RNA-directed DNA polymerase activity [GO:0003964]; RNA-DNA hybrid ribonuclease activity [GO:0004523]; structural constituent of virion [GO:0039660]; zinc ion binding [GO:0008270]
	MG_DIP1	NB501207:24:HWLGJBGXX:2:23306:2938:12476	O41033	0.000101	37	Deoxyuridine 5'-triphosphate nucleotidohydrolase (dUTPase) (EC 3.6.1.23) (dUTP pyrophosphatase)	Viruses, Phycodnaviridae, Chlorovirus, Paramecium bursaria Chlorella virus 1 (PBCV-1)	GO:0000287; GO:0004170; GO:0006226; GO:0046081	dUMP biosynthetic process [GO:0006226]; dUTP catabolic process [GO:0046081]	dUTP diphosphatase activity [GO:0004170]; magnesium ion binding [GO:0000287]
	MG_DIP1	NB501207:24:HWLGJBGXX:4:11605:15599:11979	Q6XKE6	1.95e-10	53	Genome polyprotein [Includes: Aspartic protease (PR) (EC 3.4.23.-); Reverse transcriptase (RT) (EC 2.7.7.49) (EC 2.7.7.7)]	Viruses, Ortervirales, Caulimoviridae, Petuvirus, Petunia vein clearing virus, Petunia vein clearing virus (isolate Hohn) (PVCV)	GO:0003677; GO:0003887; GO:0003964; GO:0004190; GO:0004519; GO:0008270; GO:0046740	transport of virus in host, cell to cell [GO:0046740]	aspartic-type endopeptidase activity [GO:0004190]; DNA binding [GO:0003677]; DNA-directed DNA polymerase activity [GO:0003887]; endonuclease activity [GO:0004519]; RNA-directed DNA polymerase activity [GO:0003964]; zinc ion binding [GO:0008270]
	MG_DIP1	NB501207:24:HWLGJBGXX:2:21201:1758:5787	O92815	5.418e-07	44	Gag-Pol polyprotein [Cleaved into: Matrix protein p10 (MA); p20; Capsid protein p25 (CA); Nucleocapsid protein p14 (NC-pol); Protease p15 (PR) (EC 3.4.23.-); Reverse transcriptase/ribonuclease H p90 (RT) (EC 2.7.7.49) (EC 2.7.7.7) (EC 3.1.26.4); Integrase p46 (IN) (EC 2.7.7.-) (EC 3.1.-.-)]	Viruses, Ortervirales, Retroviridae, Orthoretrovirinae, Epsilonretrovirus, Walleye dermal sarcoma virus (WDSV)	GO:0003677; GO:0003723; GO:0003887; GO:0003964; GO:0004190; GO:0004523; GO:0006310; GO:0008270; GO:0015074; GO:0016020; GO:0019013; GO:0020002; GO:0039660	DNA integration [GO:0015074]; DNA recombination [GO:0006310]	aspartic-type endopeptidase activity [GO:0004190]; DNA binding [GO:0003677]; DNA-directed DNA polymerase activity [GO:0003887]; RNA binding [GO:0003723]; RNA-directed DNA polymerase activity [GO:0003964]; RNA-DNA hybrid ribonuclease activity [GO:0004523]; structural constituent of virion [GO:0039660]; zinc ion binding [GO:0008270]
	MG_DIP1	NB501207:24:HWLGJBGXX:4:23506:19897:7756	Q9Q721	3.215e-07	44	Gag polyprotein (Pr55Gag) [Cleaved into: Matrix protein p17 (MA); Capsid protein p24 (CA); Spacer peptide 1 (SP1) (p2); Nucleocapsid protein p7 (NC); Spacer peptide 2 (SP2) (p1); p6-gag]	Viruses, Ortervirales, Retroviridae, Orthoretrovirinae, Lentivirus, Human immunodeficiency virus 1, HIV-1 group M, HIV-1 M:H, Human immunodeficiency virus type 1 group M subtype H (isolate VI991) (HIV-1)	GO:0003723; GO:0005198; GO:0008270; GO:0019013; GO:0020002; GO:0039702; GO:0042025; GO:0055036; GO:0072494	viral budding via host ESCRT complex [GO:0039702]	RNA binding [GO:0003723]; structural molecule activity [GO:0005198]; zinc ion binding [GO:0008270]
	MG_DIP1	NB501207:24:HWLGJBGXX:3:22405:14931:13152	P04023	3.951e-05	38	Intracisternal A-particle Gag-related polyprotein [Cleaved into: Matrix protein; Phosphorylated protein; Capsid protein; Nucleocapsid protein; Protease (EC 3.4.23.-)]	Viruses, Ortervirales, Retroviridae, unclassified Retroviridae, Intracisternal A-particles, Hamster intracisternal a-particle H18 (IAP-H18)	GO:0003676; GO:0004190; GO:0005198; GO:0008270; GO:0016032	viral process [GO:0016032]	aspartic-type endopeptidase activity [GO:0004190]; nucleic acid binding [GO:0003676]; structural molecule activity [GO:0005198]; zinc ion binding [GO:0008270]
	MG_DIP1	NB501207:24:HWLGJBGXX:3:21505:11905:4346	Q5UP57	0.0008975	34	Putative prolyl 4-hydroxylase (4-PH) (EC 1.14.11.2) (Procollagen-proline,2-oxoglutarate-4-dioxygenase)	Viruses, Mimiviridae, Mimivirus, Acanthamoeba polyphaga mimivirus (APMV)	GO:0004656; GO:0005506; GO:0019012; GO:0031418		iron ion binding [GO:0005506]; L-ascorbic acid binding [GO:0031418]; procollagen-proline 4-dioxygenase activity [GO:0004656]
	MG_DIP1	NB501207:24:HWLGJBGXX:2:11211:21046:13636	P0DSV1	2.903e-08	46	Ribonucleoside-diphosphate reductase large subunit (EC 1.17.4.1) (Ribonucleotide reductase large subunit)	Viruses, Poxviridae, Chordopoxvirinae, Orthopoxvirus, Variola virus, Variola virus (isolate Human/India/Ind3/1967) (VARV) (Smallpox virus)	GO:0004748; GO:0005524; GO:0006260	DNA replication [GO:0006260]	ATP binding [GO:0005524]; ribonucleoside-diphosphate reductase activity, thioredoxin disulfide as acceptor [GO:0004748]
	MG_DIP1	NB501207:24:HWLGJBGXX:3:21510:11289:9966	P04587	1.994e-06	41	Gag-Pol polyprotein (Pr160Gag-Pol) [Cleaved into: Matrix protein p17 (MA); Capsid protein p24 (CA); Spacer peptide 1 (SP1) (p2); Nucleocapsid protein p7 (NC); Transframe peptide (TF); p6-pol (p6*); Protease (EC 3.4.23.16) (PR) (Retropepsin); Reverse transcriptase/ribonuclease H (EC 2.7.7.49) (EC 2.7.7.7) (EC 3.1.26.13) (Exoribonuclease H) (EC 3.1.13.2) (p66 RT); p51 RT; p15; Integrase (IN) (EC 2.…	Viruses, Ortervirales, Retroviridae, Orthoretrovirinae, Lentivirus, Human immunodeficiency virus 1, HIV-1 unknown group, Human immunodeficiency virus type 1 group M subtype B (isolate BH5) (HIV-1)	GO:0003677; GO:0003723; GO:0003887; GO:0003964; GO:0004190; GO:0004523; GO:0004533; GO:0005198; GO:0006310; GO:0008270; GO:0008289; GO:0015074; GO:0019013; GO:0020002; GO:0039651; GO:0039657; GO:0042025; GO:0044826; GO:0046718; GO:0055036; GO:0072494; GO:0075713; GO:0075732	DNA integration [GO:0015074]; DNA recombination [GO:0006310]; establishment of integrated proviral latency [GO:0075713]; induction by virus of host cysteine-type endopeptidase activity involved in apoptotic process [GO:0039651]; suppression by virus of host gene expression [GO:0039657]; viral entry into host cell [GO:0046718]; viral genome integration into host DNA [GO:0044826]; viral penetration…	aspartic-type endopeptidase activity [GO:0004190]; DNA binding [GO:0003677]; DNA-directed DNA polymerase activity [GO:0003887]; exoribonuclease H activity [GO:0004533]; lipid binding [GO:0008289]; RNA binding [GO:0003723]; RNA-directed DNA polymerase activity [GO:0003964]; RNA-DNA hybrid ribonuclease activity [GO:0004523]; structural molecule activity [GO:0005198]; zinc ion binding [GO:0008270]
	MG_DIP1	NB501207:24:HWLGJBGXX:4:13607:6837:5629	P05959	7.549e-06	39	Gag-Pol polyprotein (Pr160Gag-Pol) [Cleaved into: Matrix protein p17 (MA); Capsid protein p24 (CA); Spacer peptide 1 (SP1) (p2); Nucleocapsid protein p7 (NC); Transframe peptide (TF); p6-pol (p6*); Protease (EC 3.4.23.16) (PR) (Retropepsin); Reverse transcriptase/ribonuclease H (EC 2.7.7.49) (EC 2.7.7.7) (EC 3.1.26.13) (Exoribonuclease H) (EC 3.1.13.2) (p66 RT); p51 RT; p15; Integrase (IN) (EC 2.…	Viruses, Ortervirales, Retroviridae, Orthoretrovirinae, Lentivirus, Human immunodeficiency virus 1, HIV-1 unknown group, Human immunodeficiency virus type 1 group M subtype B (isolate RF/HAT3) (HIV-1)	GO:0003677; GO:0003723; GO:0003887; GO:0003964; GO:0004190; GO:0004523; GO:0004533; GO:0005198; GO:0006310; GO:0008270; GO:0008289; GO:0015074; GO:0019013; GO:0020002; GO:0039651; GO:0039657; GO:0042025; GO:0044826; GO:0046718; GO:0055036; GO:0072494; GO:0075713; GO:0075732	DNA integration [GO:0015074]; DNA recombination [GO:0006310]; establishment of integrated proviral latency [GO:0075713]; induction by virus of host cysteine-type endopeptidase activity involved in apoptotic process [GO:0039651]; suppression by virus of host gene expression [GO:0039657]; viral entry into host cell [GO:0046718]; viral genome integration into host DNA [GO:0044826]; viral penetration…	aspartic-type endopeptidase activity [GO:0004190]; DNA binding [GO:0003677]; DNA-directed DNA polymerase activity [GO:0003887]; exoribonuclease H activity [GO:0004533]; lipid binding [GO:0008289]; RNA binding [GO:0003723]; RNA-directed DNA polymerase activity [GO:0003964]; RNA-DNA hybrid ribonuclease activity [GO:0004523]; structural molecule activity [GO:0005198]; zinc ion binding [GO:0008270]
	MG_DIP1	NB501207:24:HWLGJBGXX:3:12407:12561:10531	P04587	2.104e-06	41	Gag-Pol polyprotein (Pr160Gag-Pol) [Cleaved into: Matrix protein p17 (MA); Capsid protein p24 (CA); Spacer peptide 1 (SP1) (p2); Nucleocapsid protein p7 (NC); Transframe peptide (TF); p6-pol (p6*); Protease (EC 3.4.23.16) (PR) (Retropepsin); Reverse transcriptase/ribonuclease H (EC 2.7.7.49) (EC 2.7.7.7) (EC 3.1.26.13) (Exoribonuclease H) (EC 3.1.13.2) (p66 RT); p51 RT; p15; Integrase (IN) (EC 2.…	Viruses, Ortervirales, Retroviridae, Orthoretrovirinae, Lentivirus, Human immunodeficiency virus 1, HIV-1 unknown group, Human immunodeficiency virus type 1 group M subtype B (isolate BH5) (HIV-1)	GO:0003677; GO:0003723; GO:0003887; GO:0003964; GO:0004190; GO:0004523; GO:0004533; GO:0005198; GO:0006310; GO:0008270; GO:0008289; GO:0015074; GO:0019013; GO:0020002; GO:0039651; GO:0039657; GO:0042025; GO:0044826; GO:0046718; GO:0055036; GO:0072494; GO:0075713; GO:0075732	DNA integration [GO:0015074]; DNA recombination [GO:0006310]; establishment of integrated proviral latency [GO:0075713]; induction by virus of host cysteine-type endopeptidase activity involved in apoptotic process [GO:0039651]; suppression by virus of host gene expression [GO:0039657]; viral entry into host cell [GO:0046718]; viral genome integration into host DNA [GO:0044826]; viral penetration…	aspartic-type endopeptidase activity [GO:0004190]; DNA binding [GO:0003677]; DNA-directed DNA polymerase activity [GO:0003887]; exoribonuclease H activity [GO:0004533]; lipid binding [GO:0008289]; RNA binding [GO:0003723]; RNA-directed DNA polymerase activity [GO:0003964]; RNA-DNA hybrid ribonuclease activity [GO:0004523]; structural molecule activity [GO:0005198]; zinc ion binding [GO:0008270]
	MG_DIP1	NB501207:24:HWLGJBGXX:3:21604:20826:5592	Q7T6Y8	7.556e-07	42	Ribonucleoside-diphosphate reductase large subunit (EC 1.17.4.1) (Ribonucleotide reductase large subunit)	Viruses, Mimiviridae, Mimivirus, Acanthamoeba polyphaga mimivirus (APMV)	GO:0004748; GO:0005524; GO:0006260	DNA replication [GO:0006260]	ATP binding [GO:0005524]; ribonucleoside-diphosphate reductase activity, thioredoxin disulfide as acceptor [GO:0004748]
	MG_DIP1	NB501207:24:HWLGJBGXX:2:22208:8297:6356	Q9WC53	6.102e-07	43	Gag polyprotein (Pr55Gag) [Cleaved into: Matrix protein p17 (MA); Capsid protein p24 (CA); Spacer peptide 1 (SP1) (p2); Nucleocapsid protein p7 (NC); Spacer peptide 2 (SP2) (p1); p6-gag]	Viruses, Ortervirales, Retroviridae, Orthoretrovirinae, Lentivirus, Human immunodeficiency virus 1, HIV-1 group M, HIV-1 M:J, Human immunodeficiency virus type 1 group M subtype J (isolate SE9280) (HIV-1)	GO:0003723; GO:0005198; GO:0008270; GO:0019013; GO:0020002; GO:0039702; GO:0042025; GO:0055036; GO:0072494	viral budding via host ESCRT complex [GO:0039702]	RNA binding [GO:0003723]; structural molecule activity [GO:0005198]; zinc ion binding [GO:0008270]
	MG_DIP1	NB501207:24:HWLGJBGXX:3:11401:20632:12623	P00542	7.416e-08	44	Tyrosine-protein kinase transforming protein Fes (EC 2.7.10.2)	Viruses, Ortervirales, Retroviridae, Orthoretrovirinae, Gammaretrovirus, Feline sarcoma virus (strain Gardner-Arnstein) (Ga-FeSV) (Gardner-Arnstein feline leukemia oncovirus B)	GO:0004715; GO:0005524		ATP binding [GO:0005524]; non-membrane spanning protein tyrosine kinase activity [GO:0004715]
	MG_DIP1	NB501207:24:HWLGJBGXX:4:23605:21383:16468	P04587	1.039e-05	40	Gag-Pol polyprotein (Pr160Gag-Pol) [Cleaved into: Matrix protein p17 (MA); Capsid protein p24 (CA); Spacer peptide 1 (SP1) (p2); Nucleocapsid protein p7 (NC); Transframe peptide (TF); p6-pol (p6*); Protease (EC 3.4.23.16) (PR) (Retropepsin); Reverse transcriptase/ribonuclease H (EC 2.7.7.49) (EC 2.7.7.7) (EC 3.1.26.13) (Exoribonuclease H) (EC 3.1.13.2) (p66 RT); p51 RT; p15; Integrase (IN) (EC 2.…	Viruses, Ortervirales, Retroviridae, Orthoretrovirinae, Lentivirus, Human immunodeficiency virus 1, HIV-1 unknown group, Human immunodeficiency virus type 1 group M subtype B (isolate BH5) (HIV-1)	GO:0003677; GO:0003723; GO:0003887; GO:0003964; GO:0004190; GO:0004523; GO:0004533; GO:0005198; GO:0006310; GO:0008270; GO:0008289; GO:0015074; GO:0019013; GO:0020002; GO:0039651; GO:0039657; GO:0042025; GO:0044826; GO:0046718; GO:0055036; GO:0072494; GO:0075713; GO:0075732	DNA integration [GO:0015074]; DNA recombination [GO:0006310]; establishment of integrated proviral latency [GO:0075713]; induction by virus of host cysteine-type endopeptidase activity involved in apoptotic process [GO:0039651]; suppression by virus of host gene expression [GO:0039657]; viral entry into host cell [GO:0046718]; viral genome integration into host DNA [GO:0044826]; viral penetration…	aspartic-type endopeptidase activity [GO:0004190]; DNA binding [GO:0003677]; DNA-directed DNA polymerase activity [GO:0003887]; exoribonuclease H activity [GO:0004533]; lipid binding [GO:0008289]; RNA binding [GO:0003723]; RNA-directed DNA polymerase activity [GO:0003964]; RNA-DNA hybrid ribonuclease activity [GO:0004523]; structural molecule activity [GO:0005198]; zinc ion binding [GO:0008270]
	MG_DIP1	NB501207:24:HWLGJBGXX:2:21109:6316:17940	P09523	2.172e-06	40	Enzymatic polyprotein [Includes: Aspartic protease (EC 3.4.23.-); Endonuclease; Reverse transcriptase (EC 2.7.7.49)]	Viruses, Ortervirales, Caulimoviridae, Caulimovirus, Figwort mosaic virus, Figwort mosaic virus (strain DxS) (FMV)	GO:0003964; GO:0004190; GO:0004519		aspartic-type endopeptidase activity [GO:0004190]; endonuclease activity [GO:0004519]; RNA-directed DNA polymerase activity [GO:0003964]
	MG_DIP1	NB501207:24:HWLGJBGXX:4:23610:11678:19599	Q5UPA0	0.0002065	35	Putative ankyrin repeat protein L25	Viruses, Mimiviridae, Mimivirus, Acanthamoeba polyphaga mimivirus (APMV)
	MG_DIP1	NB501207:24:HWLGJBGXX:1:13210:16056:18229	P16900	2.235e-05	39	Gag polyprotein [Cleaved into: Matrix protein p16; Capsid protein p25; Nucleocapsid protein p14]	Viruses, Ortervirales, Retroviridae, Orthoretrovirinae, Lentivirus, Visna-maedi virus, Visna/maedi virus SA-OMVV, Ovine maedi visna related virus (strain South Africa) (SA-OMVV) (Ovine lentivirus)	GO:0003676; GO:0008270; GO:0019028; GO:0039702	viral budding via host ESCRT complex [GO:0039702]	nucleic acid binding [GO:0003676]; zinc ion binding [GO:0008270]
	MG_DIP1	NB501207:24:HWLGJBGXX:1:13309:5816:14919	P04587	7.152e-06	41	Gag-Pol polyprotein (Pr160Gag-Pol) [Cleaved into: Matrix protein p17 (MA); Capsid protein p24 (CA); Spacer peptide 1 (SP1) (p2); Nucleocapsid protein p7 (NC); Transframe peptide (TF); p6-pol (p6*); Protease (EC 3.4.23.16) (PR) (Retropepsin); Reverse transcriptase/ribonuclease H (EC 2.7.7.49) (EC 2.7.7.7) (EC 3.1.26.13) (Exoribonuclease H) (EC 3.1.13.2) (p66 RT); p51 RT; p15; Integrase (IN) (EC 2.…	Viruses, Ortervirales, Retroviridae, Orthoretrovirinae, Lentivirus, Human immunodeficiency virus 1, HIV-1 unknown group, Human immunodeficiency virus type 1 group M subtype B (isolate BH5) (HIV-1)	GO:0003677; GO:0003723; GO:0003887; GO:0003964; GO:0004190; GO:0004523; GO:0004533; GO:0005198; GO:0006310; GO:0008270; GO:0008289; GO:0015074; GO:0019013; GO:0020002; GO:0039651; GO:0039657; GO:0042025; GO:0044826; GO:0046718; GO:0055036; GO:0072494; GO:0075713; GO:0075732	DNA integration [GO:0015074]; DNA recombination [GO:0006310]; establishment of integrated proviral latency [GO:0075713]; induction by virus of host cysteine-type endopeptidase activity involved in apoptotic process [GO:0039651]; suppression by virus of host gene expression [GO:0039657]; viral entry into host cell [GO:0046718]; viral genome integration into host DNA [GO:0044826]; viral penetration…	aspartic-type endopeptidase activity [GO:0004190]; DNA binding [GO:0003677]; DNA-directed DNA polymerase activity [GO:0003887]; exoribonuclease H activity [GO:0004533]; lipid binding [GO:0008289]; RNA binding [GO:0003723]; RNA-directed DNA polymerase activity [GO:0003964]; RNA-DNA hybrid ribonuclease activity [GO:0004523]; structural molecule activity [GO:0005198]; zinc ion binding [GO:0008270]
	MG_DIP1	NB501207:24:HWLGJBGXX:2:21306:4386:4195	Q5UQG7	0.0001024	36	Putative serine/threonine-protein kinase/receptor R818 (EC 2.7.11.1)	Viruses, Mimiviridae, Mimivirus, Acanthamoeba polyphaga mimivirus (APMV)	GO:0004674; GO:0005524; GO:0009190; GO:0016021; GO:0035556	cyclic nucleotide biosynthetic process [GO:0009190]; intracellular signal transduction [GO:0035556]	ATP binding [GO:0005524]; protein serine/threonine kinase activity [GO:0004674]
	MG_DIP1	NB501207:24:HWLGJBGXX:3:22410:20353:14438	Q9J5A7	0.0008975	34	Putative ankyrin repeat protein FPV115	Viruses, Poxviridae, Chordopoxvirinae, Avipoxvirus, Fowlpox virus (FPV), Fowlpox virus (strain NVSL) (FPV)
	MG_DIP1	NB501207:24:HWLGJBGXX:1:12110:13877:19510	P05959	8.432e-06	39	Gag-Pol polyprotein (Pr160Gag-Pol) [Cleaved into: Matrix protein p17 (MA); Capsid protein p24 (CA); Spacer peptide 1 (SP1) (p2); Nucleocapsid protein p7 (NC); Transframe peptide (TF); p6-pol (p6*); Protease (EC 3.4.23.16) (PR) (Retropepsin); Reverse transcriptase/ribonuclease H (EC 2.7.7.49) (EC 2.7.7.7) (EC 3.1.26.13) (Exoribonuclease H) (EC 3.1.13.2) (p66 RT); p51 RT; p15; Integrase (IN) (EC 2.…	Viruses, Ortervirales, Retroviridae, Orthoretrovirinae, Lentivirus, Human immunodeficiency virus 1, HIV-1 unknown group, Human immunodeficiency virus type 1 group M subtype B (isolate RF/HAT3) (HIV-1)	GO:0003677; GO:0003723; GO:0003887; GO:0003964; GO:0004190; GO:0004523; GO:0004533; GO:0005198; GO:0006310; GO:0008270; GO:0008289; GO:0015074; GO:0019013; GO:0020002; GO:0039651; GO:0039657; GO:0042025; GO:0044826; GO:0046718; GO:0055036; GO:0072494; GO:0075713; GO:0075732	DNA integration [GO:0015074]; DNA recombination [GO:0006310]; establishment of integrated proviral latency [GO:0075713]; induction by virus of host cysteine-type endopeptidase activity involved in apoptotic process [GO:0039651]; suppression by virus of host gene expression [GO:0039657]; viral entry into host cell [GO:0046718]; viral genome integration into host DNA [GO:0044826]; viral penetration…	aspartic-type endopeptidase activity [GO:0004190]; DNA binding [GO:0003677]; DNA-directed DNA polymerase activity [GO:0003887]; exoribonuclease H activity [GO:0004533]; lipid binding [GO:0008289]; RNA binding [GO:0003723]; RNA-directed DNA polymerase activity [GO:0003964]; RNA-DNA hybrid ribonuclease activity [GO:0004523]; structural molecule activity [GO:0005198]; zinc ion binding [GO:0008270]
	MG_DIP1	NB501207:24:HWLGJBGXX:2:11209:4494:12424	Q5UR25	0.0001328	38	Thioredoxin domain-containing protein R362	Viruses, Mimiviridae, Mimivirus, Acanthamoeba polyphaga mimivirus (APMV)	GO:0019012
	MG_DIP1	NB501207:24:HWLGJBGXX:1:21204:5457:19646	P05400	1.325e-05	38	Enzymatic polyprotein [Includes: Aspartic protease (EC 3.4.23.-); Endonuclease; Reverse transcriptase (EC 2.7.7.49)]	Viruses, Ortervirales, Caulimoviridae, Caulimovirus, Carnation etched ring virus (CERV)	GO:0003964; GO:0004190; GO:0004519		aspartic-type endopeptidase activity [GO:0004190]; endonuclease activity [GO:0004519]; RNA-directed DNA polymerase activity [GO:0003964]
	MG_DIP1	NB501207:24:HWLGJBGXX:1:12202:18245:1825	P04587	4.177e-06	41	Gag-Pol polyprotein (Pr160Gag-Pol) [Cleaved into: Matrix protein p17 (MA); Capsid protein p24 (CA); Spacer peptide 1 (SP1) (p2); Nucleocapsid protein p7 (NC); Transframe peptide (TF); p6-pol (p6*); Protease (EC 3.4.23.16) (PR) (Retropepsin); Reverse transcriptase/ribonuclease H (EC 2.7.7.49) (EC 2.7.7.7) (EC 3.1.26.13) (Exoribonuclease H) (EC 3.1.13.2) (p66 RT); p51 RT; p15; Integrase (IN) (EC 2.…	Viruses, Ortervirales, Retroviridae, Orthoretrovirinae, Lentivirus, Human immunodeficiency virus 1, HIV-1 unknown group, Human immunodeficiency virus type 1 group M subtype B (isolate BH5) (HIV-1)	GO:0003677; GO:0003723; GO:0003887; GO:0003964; GO:0004190; GO:0004523; GO:0004533; GO:0005198; GO:0006310; GO:0008270; GO:0008289; GO:0015074; GO:0019013; GO:0020002; GO:0039651; GO:0039657; GO:0042025; GO:0044826; GO:0046718; GO:0055036; GO:0072494; GO:0075713; GO:0075732	DNA integration [GO:0015074]; DNA recombination [GO:0006310]; establishment of integrated proviral latency [GO:0075713]; induction by virus of host cysteine-type endopeptidase activity involved in apoptotic process [GO:0039651]; suppression by virus of host gene expression [GO:0039657]; viral entry into host cell [GO:0046718]; viral genome integration into host DNA [GO:0044826]; viral penetration…	aspartic-type endopeptidase activity [GO:0004190]; DNA binding [GO:0003677]; DNA-directed DNA polymerase activity [GO:0003887]; exoribonuclease H activity [GO:0004533]; lipid binding [GO:0008289]; RNA binding [GO:0003723]; RNA-directed DNA polymerase activity [GO:0003964]; RNA-DNA hybrid ribonuclease activity [GO:0004523]; structural molecule activity [GO:0005198]; zinc ion binding [GO:0008270]
	MG_DIP1	NB501207:24:HWLGJBGXX:1:23108:10306:17552	P87630	6.765e-19	78	Deoxyuridine 5'-triphosphate nucleotidohydrolase (dUTPase) (EC 3.6.1.23) (dUTP pyrophosphatase)	Viruses, Poxviridae, Chordopoxvirinae, Orthopoxvirus, Cowpox virus (CPV), Cowpox virus (strain GRI-90 / Grishak) (CPV)	GO:0000287; GO:0004170; GO:0006226; GO:0046081	dUMP biosynthetic process [GO:0006226]; dUTP catabolic process [GO:0046081]	dUTP diphosphatase activity [GO:0004170]; magnesium ion binding [GO:0000287]
	MG_DIP1	NB501207:24:HWLGJBGXX:4:23408:9668:16696	P04023	5.316e-05	38	Intracisternal A-particle Gag-related polyprotein [Cleaved into: Matrix protein; Phosphorylated protein; Capsid protein; Nucleocapsid protein; Protease (EC 3.4.23.-)]	Viruses, Ortervirales, Retroviridae, unclassified Retroviridae, Intracisternal A-particles, Hamster intracisternal a-particle H18 (IAP-H18)	GO:0003676; GO:0004190; GO:0005198; GO:0008270; GO:0016032	viral process [GO:0016032]	aspartic-type endopeptidase activity [GO:0004190]; nucleic acid binding [GO:0003676]; structural molecule activity [GO:0005198]; zinc ion binding [GO:0008270]
	MG_DIP1	NB501207:24:HWLGJBGXX:1:21110:12305:10950	P04587	5.441e-06	41	Gag-Pol polyprotein (Pr160Gag-Pol) [Cleaved into: Matrix protein p17 (MA); Capsid protein p24 (CA); Spacer peptide 1 (SP1) (p2); Nucleocapsid protein p7 (NC); Transframe peptide (TF); p6-pol (p6*); Protease (EC 3.4.23.16) (PR) (Retropepsin); Reverse transcriptase/ribonuclease H (EC 2.7.7.49) (EC 2.7.7.7) (EC 3.1.26.13) (Exoribonuclease H) (EC 3.1.13.2) (p66 RT); p51 RT; p15; Integrase (IN) (EC 2.…	Viruses, Ortervirales, Retroviridae, Orthoretrovirinae, Lentivirus, Human immunodeficiency virus 1, HIV-1 unknown group, Human immunodeficiency virus type 1 group M subtype B (isolate BH5) (HIV-1)	GO:0003677; GO:0003723; GO:0003887; GO:0003964; GO:0004190; GO:0004523; GO:0004533; GO:0005198; GO:0006310; GO:0008270; GO:0008289; GO:0015074; GO:0019013; GO:0020002; GO:0039651; GO:0039657; GO:0042025; GO:0044826; GO:0046718; GO:0055036; GO:0072494; GO:0075713; GO:0075732	DNA integration [GO:0015074]; DNA recombination [GO:0006310]; establishment of integrated proviral latency [GO:0075713]; induction by virus of host cysteine-type endopeptidase activity involved in apoptotic process [GO:0039651]; suppression by virus of host gene expression [GO:0039657]; viral entry into host cell [GO:0046718]; viral genome integration into host DNA [GO:0044826]; viral penetration…	aspartic-type endopeptidase activity [GO:0004190]; DNA binding [GO:0003677]; DNA-directed DNA polymerase activity [GO:0003887]; exoribonuclease H activity [GO:0004533]; lipid binding [GO:0008289]; RNA binding [GO:0003723]; RNA-directed DNA polymerase activity [GO:0003964]; RNA-DNA hybrid ribonuclease activity [GO:0004523]; structural molecule activity [GO:0005198]; zinc ion binding [GO:0008270]
	MG_DIP1	NB501207:24:HWLGJBGXX:4:21503:15941:3277	Q9Q721	5.314e-05	39	Gag polyprotein (Pr55Gag) [Cleaved into: Matrix protein p17 (MA); Capsid protein p24 (CA); Spacer peptide 1 (SP1) (p2); Nucleocapsid protein p7 (NC); Spacer peptide 2 (SP2) (p1); p6-gag]	Viruses, Ortervirales, Retroviridae, Orthoretrovirinae, Lentivirus, Human immunodeficiency virus 1, HIV-1 group M, HIV-1 M:H, Human immunodeficiency virus type 1 group M subtype H (isolate VI991) (HIV-1)	GO:0003723; GO:0005198; GO:0008270; GO:0019013; GO:0020002; GO:0039702; GO:0042025; GO:0055036; GO:0072494	viral budding via host ESCRT complex [GO:0039702]	RNA binding [GO:0003723]; structural molecule activity [GO:0005198]; zinc ion binding [GO:0008270]
	MG_DIP2	NB501207:24:HWLGJBGXX:3:13501:23383:3411	P20493	4.928e-17	72	Ribonucleoside-diphosphate reductase small chain (EC 1.17.4.1) (Ribonucleotide reductase small subunit)	Viruses, Poxviridae, Chordopoxvirinae, Orthopoxvirus, Vaccinia virus, Vaccinia virus (strain Copenhagen) (VACV)	GO:0004748; GO:0006260; GO:0009263; GO:0046872	deoxyribonucleotide biosynthetic process [GO:0009263]; DNA replication [GO:0006260]	metal ion binding [GO:0046872]; ribonucleoside-diphosphate reductase activity, thioredoxin disulfide as acceptor [GO:0004748]
	MG_DIP2	NB501207:24:HWLGJBGXX:3:13501:23383:3411	P20561	1.164e-05	39	Uncharacterized 11.6 kDa protein	Viruses, Poxviridae, Chordopoxvirinae, Orthopoxvirus, Vaccinia virus, Vaccinia virus (strain Copenhagen) (VACV)
	MG_DIP2	NB501207:24:HWLGJBGXX:3:21612:21222:9395	P11283	0.0005241	34	Gag-Pro-Pol polyprotein [Cleaved into: Matrix protein p10; Phosphorylated protein pp21; Protein p3; Protein p8; Protein n; Capsid protein p27; Nucleocapsid protein-dUTPase (NC-dUTPase) (EC 3.6.1.23); Protease (EC 3.4.23.-); Reverse transcriptase/ribonuclease H (RT) (EC 2.7.7.49) (EC 2.7.7.7) (EC 3.1.26.4); Integrase (IN) (EC 2.7.7.-) (EC 3.1.-.-)]	Viruses, Ortervirales, Retroviridae, Orthoretrovirinae, Betaretrovirus, Mouse mammary tumor virus (MMTV), Mouse mammary tumor virus (strain C3H) (MMTV)	GO:0000166; GO:0003677; GO:0003723; GO:0003887; GO:0003964; GO:0004170; GO:0004190; GO:0004523; GO:0006310; GO:0008270; GO:0015074; GO:0019013; GO:0039660; GO:0044826; GO:0046718; GO:0075713	DNA integration [GO:0015074]; DNA recombination [GO:0006310]; establishment of integrated proviral latency [GO:0075713]; viral entry into host cell [GO:0046718]; viral genome integration into host DNA [GO:0044826]	aspartic-type endopeptidase activity [GO:0004190]; DNA binding [GO:0003677]; DNA-directed DNA polymerase activity [GO:0003887]; dUTP diphosphatase activity [GO:0004170]; nucleotide binding [GO:0000166]; RNA binding [GO:0003723]; RNA-directed DNA polymerase activity [GO:0003964]; RNA-DNA hybrid ribonuclease activity [GO:0004523]; structural constituent of virion [GO:0039660]; zinc ion binding [GO:…
	MG_DIP2	NB501207:24:HWLGJBGXX:4:21404:16029:5196	Q5UP57	0.0008766	36	Putative prolyl 4-hydroxylase (4-PH) (EC 1.14.11.2) (Procollagen-proline,2-oxoglutarate-4-dioxygenase)	Viruses, Mimiviridae, Mimivirus, Acanthamoeba polyphaga mimivirus (APMV)	GO:0004656; GO:0005506; GO:0019012; GO:0031418		iron ion binding [GO:0005506]; L-ascorbic acid binding [GO:0031418]; procollagen-proline 4-dioxygenase activity [GO:0004656]
	MG_DIP2	NB501207:24:HWLGJBGXX:2:22109:17501:12781	P17283	8.454e-05	38	Gag-Pol polyprotein (Pr160Gag-Pol) [Cleaved into: Matrix protein p17 (MA); Capsid protein p24 (CA); Nucleocapsid protein p7 (NC); p6-pol (p6*); Protease (EC 3.4.23.16) (PR) (Retropepsin); Reverse transcriptase/ribonuclease H (EC 2.7.7.49) (EC 2.7.7.7) (EC 3.1.26.13) (Exoribonuclease H) (EC 3.1.13.2) (p66 RT); p51 RT; p15; Integrase (IN) (EC 2.7.7.-) (EC 3.1.-.-)]	Viruses, Ortervirales, Retroviridae, Orthoretrovirinae, Lentivirus, Simian immunodeficiency virus (SIV), Simian immunodeficiency virus - cpz, Simian immunodeficiency virus (isolate CPZ GAB1) (SIV-cpz) (Chimpanzee immunodeficiency virus)	GO:0003677; GO:0003723; GO:0003887; GO:0003964; GO:0004190; GO:0004523; GO:0004533; GO:0005198; GO:0006310; GO:0008270; GO:0015074; GO:0016020; GO:0019013; GO:0020002; GO:0030430; GO:0039657; GO:0042025; GO:0044826; GO:0046718; GO:0075713; GO:0075732	DNA integration [GO:0015074]; DNA recombination [GO:0006310]; establishment of integrated proviral latency [GO:0075713]; suppression by virus of host gene expression [GO:0039657]; viral entry into host cell [GO:0046718]; viral genome integration into host DNA [GO:0044826]; viral penetration into host nucleus [GO:0075732]	aspartic-type endopeptidase activity [GO:0004190]; DNA binding [GO:0003677]; DNA-directed DNA polymerase activity [GO:0003887]; exoribonuclease H activity [GO:0004533]; RNA binding [GO:0003723]; RNA-directed DNA polymerase activity [GO:0003964]; RNA-DNA hybrid ribonuclease activity [GO:0004523]; structural molecule activity [GO:0005198]; zinc ion binding [GO:0008270]
	MG_DIP2	NB501207:24:HWLGJBGXX:4:22408:13960:13502	O92815	1.707e-07	44	Gag-Pol polyprotein [Cleaved into: Matrix protein p10 (MA); p20; Capsid protein p25 (CA); Nucleocapsid protein p14 (NC-pol); Protease p15 (PR) (EC 3.4.23.-); Reverse transcriptase/ribonuclease H p90 (RT) (EC 2.7.7.49) (EC 2.7.7.7) (EC 3.1.26.4); Integrase p46 (IN) (EC 2.7.7.-) (EC 3.1.-.-)]	Viruses, Ortervirales, Retroviridae, Orthoretrovirinae, Epsilonretrovirus, Walleye dermal sarcoma virus (WDSV)	GO:0003677; GO:0003723; GO:0003887; GO:0003964; GO:0004190; GO:0004523; GO:0006310; GO:0008270; GO:0015074; GO:0016020; GO:0019013; GO:0020002; GO:0039660	DNA integration [GO:0015074]; DNA recombination [GO:0006310]	aspartic-type endopeptidase activity [GO:0004190]; DNA binding [GO:0003677]; DNA-directed DNA polymerase activity [GO:0003887]; RNA binding [GO:0003723]; RNA-directed DNA polymerase activity [GO:0003964]; RNA-DNA hybrid ribonuclease activity [GO:0004523]; structural constituent of virion [GO:0039660]; zinc ion binding [GO:0008270]
	MG_DIP2	NB501207:24:HWLGJBGXX:2:22104:25051:18697	Q91ID7	0.0003743	37	Non-structural protein 1 (NS1)	Viruses, Riboviria, Reoviridae, Spinareovirinae, Cypovirus (cytoplasmic polyhedrosis viruses), Cypovirus 1 (CPV-1), Lymantria dispar cypovirus 1 (LdCPV-1), Lymantria dispar cypovirus 1 (isolate Rao) (LdCPV-1)
	MG_DIP2	NB501207:24:HWLGJBGXX:1:11208:21090:12164	Q5UP06	3.241e-07	44	Uncharacterized protein R756	Viruses, Mimiviridae, Mimivirus, Acanthamoeba polyphaga mimivirus (APMV)	GO:0003824; GO:0046872; GO:0051539		4 iron, 4 sulfur cluster binding [GO:0051539]; catalytic activity [GO:0003824]; metal ion binding [GO:0046872]
	MG_DIP2	NB501207:24:HWLGJBGXX:3:23502:1058:14695	O92815	3.038e-07	46	Gag-Pol polyprotein [Cleaved into: Matrix protein p10 (MA); p20; Capsid protein p25 (CA); Nucleocapsid protein p14 (NC-pol); Protease p15 (PR) (EC 3.4.23.-); Reverse transcriptase/ribonuclease H p90 (RT) (EC 2.7.7.49) (EC 2.7.7.7) (EC 3.1.26.4); Integrase p46 (IN) (EC 2.7.7.-) (EC 3.1.-.-)]	Viruses, Ortervirales, Retroviridae, Orthoretrovirinae, Epsilonretrovirus, Walleye dermal sarcoma virus (WDSV)	GO:0003677; GO:0003723; GO:0003887; GO:0003964; GO:0004190; GO:0004523; GO:0006310; GO:0008270; GO:0015074; GO:0016020; GO:0019013; GO:0020002; GO:0039660	DNA integration [GO:0015074]; DNA recombination [GO:0006310]	aspartic-type endopeptidase activity [GO:0004190]; DNA binding [GO:0003677]; DNA-directed DNA polymerase activity [GO:0003887]; RNA binding [GO:0003723]; RNA-directed DNA polymerase activity [GO:0003964]; RNA-DNA hybrid ribonuclease activity [GO:0004523]; structural constituent of virion [GO:0039660]; zinc ion binding [GO:0008270]
	MG_DIP2	NB501207:24:HWLGJBGXX:4:22601:12839:9054	Q89928	1.622e-05	40	Gag-Pol polyprotein (Pr160Gag-Pol) [Cleaved into: Matrix protein p17 (MA); Capsid protein p24 (CA); Spacer peptide 1 (SP1) (p2); Nucleocapsid protein p7 (NC); Transframe peptide (TF); p6-pol (p6*); Protease (EC 3.4.23.47) (PR) (Retropepsin); Reverse transcriptase/ribonuclease H (EC 2.7.7.49) (EC 2.7.7.7) (EC 3.1.26.13) (Exoribonuclease H) (EC 3.1.13.2) (p66 RT); p51 RT; p15; Integrase (IN) (EC 2.…	Viruses, Ortervirales, Retroviridae, Orthoretrovirinae, Lentivirus, Human immunodeficiency virus 2, HIV-2 subtype B, Human immunodeficiency virus type 2 subtype B (isolate EHO) (HIV-2)	GO:0003677; GO:0003723; GO:0003887; GO:0003964; GO:0004190; GO:0004523; GO:0004533; GO:0005198; GO:0006310; GO:0008270; GO:0008289; GO:0015074; GO:0019013; GO:0020002; GO:0039657; GO:0042025; GO:0044826; GO:0046718; GO:0055036; GO:0072494; GO:0075713; GO:0075732	DNA integration [GO:0015074]; DNA recombination [GO:0006310]; establishment of integrated proviral latency [GO:0075713]; suppression by virus of host gene expression [GO:0039657]; viral entry into host cell [GO:0046718]; viral genome integration into host DNA [GO:0044826]; viral penetration into host nucleus [GO:0075732]	aspartic-type endopeptidase activity [GO:0004190]; DNA binding [GO:0003677]; DNA-directed DNA polymerase activity [GO:0003887]; exoribonuclease H activity [GO:0004533]; lipid binding [GO:0008289]; RNA binding [GO:0003723]; RNA-directed DNA polymerase activity [GO:0003964]; RNA-DNA hybrid ribonuclease activity [GO:0004523]; structural molecule activity [GO:0005198]; zinc ion binding [GO:0008270]
	MG_DIP2	NB501207:24:HWLGJBGXX:4:21609:24046:11653	P04023	0.0006306	35	Intracisternal A-particle Gag-related polyprotein [Cleaved into: Matrix protein; Phosphorylated protein; Capsid protein; Nucleocapsid protein; Protease (EC 3.4.23.-)]	Viruses, Ortervirales, Retroviridae, unclassified Retroviridae, Intracisternal A-particles, Hamster intracisternal a-particle H18 (IAP-H18)	GO:0003676; GO:0004190; GO:0005198; GO:0008270; GO:0016032	viral process [GO:0016032]	aspartic-type endopeptidase activity [GO:0004190]; nucleic acid binding [GO:0003676]; structural molecule activity [GO:0005198]; zinc ion binding [GO:0008270]
	MG_DIP2	NB501207:24:HWLGJBGXX:4:21412:24786:13137	P17283	0.0001051	38	Gag-Pol polyprotein (Pr160Gag-Pol) [Cleaved into: Matrix protein p17 (MA); Capsid protein p24 (CA); Nucleocapsid protein p7 (NC); p6-pol (p6*); Protease (EC 3.4.23.16) (PR) (Retropepsin); Reverse transcriptase/ribonuclease H (EC 2.7.7.49) (EC 2.7.7.7) (EC 3.1.26.13) (Exoribonuclease H) (EC 3.1.13.2) (p66 RT); p51 RT; p15; Integrase (IN) (EC 2.7.7.-) (EC 3.1.-.-)]	Viruses, Ortervirales, Retroviridae, Orthoretrovirinae, Lentivirus, Simian immunodeficiency virus (SIV), Simian immunodeficiency virus - cpz, Simian immunodeficiency virus (isolate CPZ GAB1) (SIV-cpz) (Chimpanzee immunodeficiency virus)	GO:0003677; GO:0003723; GO:0003887; GO:0003964; GO:0004190; GO:0004523; GO:0004533; GO:0005198; GO:0006310; GO:0008270; GO:0015074; GO:0016020; GO:0019013; GO:0020002; GO:0030430; GO:0039657; GO:0042025; GO:0044826; GO:0046718; GO:0075713; GO:0075732	DNA integration [GO:0015074]; DNA recombination [GO:0006310]; establishment of integrated proviral latency [GO:0075713]; suppression by virus of host gene expression [GO:0039657]; viral entry into host cell [GO:0046718]; viral genome integration into host DNA [GO:0044826]; viral penetration into host nucleus [GO:0075732]	aspartic-type endopeptidase activity [GO:0004190]; DNA binding [GO:0003677]; DNA-directed DNA polymerase activity [GO:0003887]; exoribonuclease H activity [GO:0004533]; RNA binding [GO:0003723]; RNA-directed DNA polymerase activity [GO:0003964]; RNA-DNA hybrid ribonuclease activity [GO:0004523]; structural molecule activity [GO:0005198]; zinc ion binding [GO:0008270]
	MG_DIP2	NB501207:24:HWLGJBGXX:3:21509:9947:3963	Q67472	1.264e-15	69	Putative DNA (cytosine-5)-methyltransferase (EC 2.1.1.37)	Viruses, Iridoviridae, Alphairidovirinae, Ranavirus, Frog virus 3 (FV-3), Frog virus 3 (isolate Goorha) (FV-3)	GO:0003886; GO:0006325	chromatin organization [GO:0006325]	DNA (cytosine-5-)-methyltransferase activity [GO:0003886]
	MG_DIP2	NB501207:24:HWLGJBGXX:3:23501:26394:14709	O92815	3.038e-07	46	Gag-Pol polyprotein [Cleaved into: Matrix protein p10 (MA); p20; Capsid protein p25 (CA); Nucleocapsid protein p14 (NC-pol); Protease p15 (PR) (EC 3.4.23.-); Reverse transcriptase/ribonuclease H p90 (RT) (EC 2.7.7.49) (EC 2.7.7.7) (EC 3.1.26.4); Integrase p46 (IN) (EC 2.7.7.-) (EC 3.1.-.-)]	Viruses, Ortervirales, Retroviridae, Orthoretrovirinae, Epsilonretrovirus, Walleye dermal sarcoma virus (WDSV)	GO:0003677; GO:0003723; GO:0003887; GO:0003964; GO:0004190; GO:0004523; GO:0006310; GO:0008270; GO:0015074; GO:0016020; GO:0019013; GO:0020002; GO:0039660	DNA integration [GO:0015074]; DNA recombination [GO:0006310]	aspartic-type endopeptidase activity [GO:0004190]; DNA binding [GO:0003677]; DNA-directed DNA polymerase activity [GO:0003887]; RNA binding [GO:0003723]; RNA-directed DNA polymerase activity [GO:0003964]; RNA-DNA hybrid ribonuclease activity [GO:0004523]; structural constituent of virion [GO:0039660]; zinc ion binding [GO:0008270]
	MG_DIP2	NB501207:24:HWLGJBGXX:3:23605:11146:3681	P05400	5.476e-06	40	Enzymatic polyprotein [Includes: Aspartic protease (EC 3.4.23.-); Endonuclease; Reverse transcriptase (EC 2.7.7.49)]	Viruses, Ortervirales, Caulimoviridae, Caulimovirus, Carnation etched ring virus (CERV)	GO:0003964; GO:0004190; GO:0004519		aspartic-type endopeptidase activity [GO:0004190]; endonuclease activity [GO:0004519]; RNA-directed DNA polymerase activity [GO:0003964]
	MG_DIP2	NB501207:24:HWLGJBGXX:4:22411:6130:15044	P16709	1.482e-09	50	viral Ubiquitin	Viruses, Baculoviridae, Alphabaculovirus, Autographa californica multiple nucleopolyhedrovirus, Autographa californica nuclear polyhedrosis virus (AcMNPV)	GO:0030430; GO:0039648; GO:0042025	modulation by virus of host protein ubiquitination [GO:0039648]
	MG_DIP2	NB501207:24:HWLGJBGXX:3:21404:3843:2637	P05959	1.934e-05	39	Gag-Pol polyprotein (Pr160Gag-Pol) [Cleaved into: Matrix protein p17 (MA); Capsid protein p24 (CA); Spacer peptide 1 (SP1) (p2); Nucleocapsid protein p7 (NC); Transframe peptide (TF); p6-pol (p6*); Protease (EC 3.4.23.16) (PR) (Retropepsin); Reverse transcriptase/ribonuclease H (EC 2.7.7.49) (EC 2.7.7.7) (EC 3.1.26.13) (Exoribonuclease H) (EC 3.1.13.2) (p66 RT); p51 RT; p15; Integrase (IN) (EC 2.…	Viruses, Ortervirales, Retroviridae, Orthoretrovirinae, Lentivirus, Human immunodeficiency virus 1, HIV-1 unknown group, Human immunodeficiency virus type 1 group M subtype B (isolate RF/HAT3) (HIV-1)	GO:0003677; GO:0003723; GO:0003887; GO:0003964; GO:0004190; GO:0004523; GO:0004533; GO:0005198; GO:0006310; GO:0008270; GO:0008289; GO:0015074; GO:0019013; GO:0020002; GO:0039651; GO:0039657; GO:0042025; GO:0044826; GO:0046718; GO:0055036; GO:0072494; GO:0075713; GO:0075732	DNA integration [GO:0015074]; DNA recombination [GO:0006310]; establishment of integrated proviral latency [GO:0075713]; induction by virus of host cysteine-type endopeptidase activity involved in apoptotic process [GO:0039651]; suppression by virus of host gene expression [GO:0039657]; viral entry into host cell [GO:0046718]; viral genome integration into host DNA [GO:0044826]; viral penetration…	aspartic-type endopeptidase activity [GO:0004190]; DNA binding [GO:0003677]; DNA-directed DNA polymerase activity [GO:0003887]; exoribonuclease H activity [GO:0004533]; lipid binding [GO:0008289]; RNA binding [GO:0003723]; RNA-directed DNA polymerase activity [GO:0003964]; RNA-DNA hybrid ribonuclease activity [GO:0004523]; structural molecule activity [GO:0005198]; zinc ion binding [GO:0008270]
	MG_DIP2	NB501207:24:HWLGJBGXX:4:11405:19796:17062	Q4JQW2	0.0003932	34	Thymidylate synthase (TS) (TSase) (EC 2.1.1.45)	Viruses, Herpesvirales, Herpesviridae, Alphaherpesvirinae, Varicellovirus, Human herpesvirus 3 (HHV-3) (Varicella-zoster virus), Varicella-zoster virus (strain Oka vaccine) (HHV-3) (Human herpesvirus 3)	GO:0004799; GO:0006231; GO:0006235; GO:0032259	dTMP biosynthetic process [GO:0006231]; dTTP biosynthetic process [GO:0006235]; methylation [GO:0032259]	thymidylate synthase activity [GO:0004799]
	MG_DIP2	NB501207:24:HWLGJBGXX:2:13309:18962:10475	P33458	0.0003019	34	Gag polyprotein [Cleaved into: Matrix protein p16; Capsid protein p25; Nucleocapsid protein p14]	Viruses, Ortervirales, Retroviridae, Orthoretrovirinae, Lentivirus, Caprine arthritis encephalitis virus (CAEV), Caprine arthritis encephalitis virus (strain Cork) (CAEV-Co)	GO:0003676; GO:0008270; GO:0019028; GO:0039702	viral budding via host ESCRT complex [GO:0039702]	nucleic acid binding [GO:0003676]; zinc ion binding [GO:0008270]
	MG_DIP2	NB501207:24:HWLGJBGXX:3:12609:17158:15763	Q9QSR0	0.000616	34	Protein Tat (Transactivating regulatory protein)	Viruses, Ortervirales, Retroviridae, Orthoretrovirinae, Lentivirus, Human immunodeficiency virus 1, HIV-1 group M, HIV-1 M:F, Human immunodeficiency virus type 1 group M subtype F1 (isolate VI850) (HIV-1)	GO:0001070; GO:0005576; GO:0006351; GO:0010801; GO:0019904; GO:0030332; GO:0030430; GO:0032968; GO:0039502; GO:0039525; GO:0039586; GO:0042805; GO:0044196; GO:0046872; GO:0050434; GO:1990970	modulation by virus of host chromatin organization [GO:0039525]; modulation by virus of host PP1 activity [GO:0039586]; negative regulation of peptidyl-threonine phosphorylation [GO:0010801]; positive regulation of transcription elongation from RNA polymerase II promoter [GO:0032968]; positive regulation of viral transcription [GO:0050434]; suppression by virus of host type I interferon-mediated …	actinin binding [GO:0042805]; cyclin binding [GO:0030332]; metal ion binding [GO:0046872]; protein domain specific binding [GO:0019904]; RNA-binding transcription regulator activity [GO:0001070]; trans-activation response element binding [GO:1990970]
	MG_DIP2	NB501207:24:HWLGJBGXX:4:23509:10189:20321	Q9Q721	2.131e-05	39	Gag polyprotein (Pr55Gag) [Cleaved into: Matrix protein p17 (MA); Capsid protein p24 (CA); Spacer peptide 1 (SP1) (p2); Nucleocapsid protein p7 (NC); Spacer peptide 2 (SP2) (p1); p6-gag]	Viruses, Ortervirales, Retroviridae, Orthoretrovirinae, Lentivirus, Human immunodeficiency virus 1, HIV-1 group M, HIV-1 M:H, Human immunodeficiency virus type 1 group M subtype H (isolate VI991) (HIV-1)	GO:0003723; GO:0005198; GO:0008270; GO:0019013; GO:0020002; GO:0039702; GO:0042025; GO:0055036; GO:0072494	viral budding via host ESCRT complex [GO:0039702]	RNA binding [GO:0003723]; structural molecule activity [GO:0005198]; zinc ion binding [GO:0008270]
	MG_DIP2	NB501207:24:HWLGJBGXX:1:11307:4475:11441	P04023	6.649e-05	38	Intracisternal A-particle Gag-related polyprotein [Cleaved into: Matrix protein; Phosphorylated protein; Capsid protein; Nucleocapsid protein; Protease (EC 3.4.23.-)]	Viruses, Ortervirales, Retroviridae, unclassified Retroviridae, Intracisternal A-particles, Hamster intracisternal a-particle H18 (IAP-H18)	GO:0003676; GO:0004190; GO:0005198; GO:0008270; GO:0016032	viral process [GO:0016032]	aspartic-type endopeptidase activity [GO:0004190]; nucleic acid binding [GO:0003676]; structural molecule activity [GO:0005198]; zinc ion binding [GO:0008270]
	MG_DIP2	NB501207:24:HWLGJBGXX:3:23511:16153:18302	Q6GZR2	8.312e-14	62	Putative deoxyuridine 5'-triphosphate nucleotidohydrolase (dUTPase) (EC 3.6.1.23)	Viruses, Iridoviridae, Alphairidovirinae, Ranavirus, Frog virus 3 (FV-3), Frog virus 3 (isolate Goorha) (FV-3)	GO:0000287; GO:0004170; GO:0006226; GO:0046081	dUMP biosynthetic process [GO:0006226]; dUTP catabolic process [GO:0046081]	dUTP diphosphatase activity [GO:0004170]; magnesium ion binding [GO:0000287]
	MG_DIP2	NB501207:24:HWLGJBGXX:4:13402:4046:7777	O92815	4.342e-07	44	Gag-Pol polyprotein [Cleaved into: Matrix protein p10 (MA); p20; Capsid protein p25 (CA); Nucleocapsid protein p14 (NC-pol); Protease p15 (PR) (EC 3.4.23.-); Reverse transcriptase/ribonuclease H p90 (RT) (EC 2.7.7.49) (EC 2.7.7.7) (EC 3.1.26.4); Integrase p46 (IN) (EC 2.7.7.-) (EC 3.1.-.-)]	Viruses, Ortervirales, Retroviridae, Orthoretrovirinae, Epsilonretrovirus, Walleye dermal sarcoma virus (WDSV)	GO:0003677; GO:0003723; GO:0003887; GO:0003964; GO:0004190; GO:0004523; GO:0006310; GO:0008270; GO:0015074; GO:0016020; GO:0019013; GO:0020002; GO:0039660	DNA integration [GO:0015074]; DNA recombination [GO:0006310]	aspartic-type endopeptidase activity [GO:0004190]; DNA binding [GO:0003677]; DNA-directed DNA polymerase activity [GO:0003887]; RNA binding [GO:0003723]; RNA-directed DNA polymerase activity [GO:0003964]; RNA-DNA hybrid ribonuclease activity [GO:0004523]; structural constituent of virion [GO:0039660]; zinc ion binding [GO:0008270]
	MG_DIP2	NB501207:24:HWLGJBGXX:1:11304:6430:10877	Q91ID7	7.999e-05	36	Non-structural protein 1 (NS1)	Viruses, Riboviria, Reoviridae, Spinareovirinae, Cypovirus (cytoplasmic polyhedrosis viruses), Cypovirus 1 (CPV-1), Lymantria dispar cypovirus 1 (LdCPV-1), Lymantria dispar cypovirus 1 (isolate Rao) (LdCPV-1)
	MG_DIP2	NB501207:24:HWLGJBGXX:2:21212:9980:4809	O41033	1.527e-06	42	Deoxyuridine 5'-triphosphate nucleotidohydrolase (dUTPase) (EC 3.6.1.23) (dUTP pyrophosphatase)	Viruses, Phycodnaviridae, Chlorovirus, Paramecium bursaria Chlorella virus 1 (PBCV-1)	GO:0000287; GO:0004170; GO:0006226; GO:0046081	dUMP biosynthetic process [GO:0006226]; dUTP catabolic process [GO:0046081]	dUTP diphosphatase activity [GO:0004170]; magnesium ion binding [GO:0000287]
	MG_DIP3	NB501207:24:HWLGJBGXX:1:22204:25548:19275	Q5UQ59	1.349e-10	53	Arginine--tRNA ligase (EC 6.1.1.19) (Arginyl-tRNA synthetase) (ArgRS)	Viruses, Mimiviridae, Mimivirus, Acanthamoeba polyphaga mimivirus (APMV)	GO:0004814; GO:0005524; GO:0006420	arginyl-tRNA aminoacylation [GO:0006420]	arginine-tRNA ligase activity [GO:0004814]; ATP binding [GO:0005524]
	MG_DIP3	NB501207:24:HWLGJBGXX:4:12604:22532:1326	P87630	1.525e-10	55	Deoxyuridine 5'-triphosphate nucleotidohydrolase (dUTPase) (EC 3.6.1.23) (dUTP pyrophosphatase)	Viruses, Poxviridae, Chordopoxvirinae, Orthopoxvirus, Cowpox virus (CPV), Cowpox virus (strain GRI-90 / Grishak) (CPV)	GO:0000287; GO:0004170; GO:0006226; GO:0046081	dUMP biosynthetic process [GO:0006226]; dUTP catabolic process [GO:0046081]	dUTP diphosphatase activity [GO:0004170]; magnesium ion binding [GO:0000287]
	MG_DIP3	NB501207:24:HWLGJBGXX:4:22507:16581:17763	P17283	3.994e-05	38	Gag-Pol polyprotein (Pr160Gag-Pol) [Cleaved into: Matrix protein p17 (MA); Capsid protein p24 (CA); Nucleocapsid protein p7 (NC); p6-pol (p6*); Protease (EC 3.4.23.16) (PR) (Retropepsin); Reverse transcriptase/ribonuclease H (EC 2.7.7.49) (EC 2.7.7.7) (EC 3.1.26.13) (Exoribonuclease H) (EC 3.1.13.2) (p66 RT); p51 RT; p15; Integrase (IN) (EC 2.7.7.-) (EC 3.1.-.-)]	Viruses, Ortervirales, Retroviridae, Orthoretrovirinae, Lentivirus, Simian immunodeficiency virus (SIV), Simian immunodeficiency virus - cpz, Simian immunodeficiency virus (isolate CPZ GAB1) (SIV-cpz) (Chimpanzee immunodeficiency virus)	GO:0003677; GO:0003723; GO:0003887; GO:0003964; GO:0004190; GO:0004523; GO:0004533; GO:0005198; GO:0006310; GO:0008270; GO:0015074; GO:0016020; GO:0019013; GO:0020002; GO:0030430; GO:0039657; GO:0042025; GO:0044826; GO:0046718; GO:0075713; GO:0075732	DNA integration [GO:0015074]; DNA recombination [GO:0006310]; establishment of integrated proviral latency [GO:0075713]; suppression by virus of host gene expression [GO:0039657]; viral entry into host cell [GO:0046718]; viral genome integration into host DNA [GO:0044826]; viral penetration into host nucleus [GO:0075732]	aspartic-type endopeptidase activity [GO:0004190]; DNA binding [GO:0003677]; DNA-directed DNA polymerase activity [GO:0003887]; exoribonuclease H activity [GO:0004533]; RNA binding [GO:0003723]; RNA-directed DNA polymerase activity [GO:0003964]; RNA-DNA hybrid ribonuclease activity [GO:0004523]; structural molecule activity [GO:0005198]; zinc ion binding [GO:0008270]
	MG_DIP3	NB501207:24:HWLGJBGXX:1:12311:10094:1721	Q5UQ59	1.582e-10	53	Arginine--tRNA ligase (EC 6.1.1.19) (Arginyl-tRNA synthetase) (ArgRS)	Viruses, Mimiviridae, Mimivirus, Acanthamoeba polyphaga mimivirus (APMV)	GO:0004814; GO:0005524; GO:0006420	arginyl-tRNA aminoacylation [GO:0006420]	arginine-tRNA ligase activity [GO:0004814]; ATP binding [GO:0005524]
	MG_DIP3	NB501207:24:HWLGJBGXX:3:22402:23498:1030	P03556	9.065e-06	38	Enzymatic polyprotein [Includes: Aspartic protease (EC 3.4.23.-); Endonuclease; Reverse transcriptase (EC 2.7.7.49)]	Viruses, Ortervirales, Caulimoviridae, Caulimovirus, Cauliflower mosaic virus, Cauliflower mosaic virus (strain D/H) (CaMV)	GO:0003964; GO:0004190; GO:0004519		aspartic-type endopeptidase activity [GO:0004190]; endonuclease activity [GO:0004519]; RNA-directed DNA polymerase activity [GO:0003964]
	MG_DIP3	NB501207:24:HWLGJBGXX:2:23307:12627:17309	P17283	5.179e-05	38	Gag-Pol polyprotein (Pr160Gag-Pol) [Cleaved into: Matrix protein p17 (MA); Capsid protein p24 (CA); Nucleocapsid protein p7 (NC); p6-pol (p6*); Protease (EC 3.4.23.16) (PR) (Retropepsin); Reverse transcriptase/ribonuclease H (EC 2.7.7.49) (EC 2.7.7.7) (EC 3.1.26.13) (Exoribonuclease H) (EC 3.1.13.2) (p66 RT); p51 RT; p15; Integrase (IN) (EC 2.7.7.-) (EC 3.1.-.-)]	Viruses, Ortervirales, Retroviridae, Orthoretrovirinae, Lentivirus, Simian immunodeficiency virus (SIV), Simian immunodeficiency virus - cpz, Simian immunodeficiency virus (isolate CPZ GAB1) (SIV-cpz) (Chimpanzee immunodeficiency virus)	GO:0003677; GO:0003723; GO:0003887; GO:0003964; GO:0004190; GO:0004523; GO:0004533; GO:0005198; GO:0006310; GO:0008270; GO:0015074; GO:0016020; GO:0019013; GO:0020002; GO:0030430; GO:0039657; GO:0042025; GO:0044826; GO:0046718; GO:0075713; GO:0075732	DNA integration [GO:0015074]; DNA recombination [GO:0006310]; establishment of integrated proviral latency [GO:0075713]; suppression by virus of host gene expression [GO:0039657]; viral entry into host cell [GO:0046718]; viral genome integration into host DNA [GO:0044826]; viral penetration into host nucleus [GO:0075732]	aspartic-type endopeptidase activity [GO:0004190]; DNA binding [GO:0003677]; DNA-directed DNA polymerase activity [GO:0003887]; exoribonuclease H activity [GO:0004533]; RNA binding [GO:0003723]; RNA-directed DNA polymerase activity [GO:0003964]; RNA-DNA hybrid ribonuclease activity [GO:0004523]; structural molecule activity [GO:0005198]; zinc ion binding [GO:0008270]
	MG_DIP3	NB501207:24:HWLGJBGXX:2:13303:11417:2292	Q67480	2.791e-10	51	DNA ligase (EC 6.5.1.1) (Polydeoxyribonucleotide synthase [ATP])	Viruses, Poxviridae, Chordopoxvirinae, Avipoxvirus, Fowlpox virus (FPV), Fowlpox virus (strain NVSL) (FPV)	GO:0003677; GO:0003910; GO:0005524; GO:0006260; GO:0006310; GO:0007049; GO:0046872; GO:0051103; GO:0051301; GO:0071897	cell cycle [GO:0007049]; cell division [GO:0051301]; DNA biosynthetic process [GO:0071897]; DNA ligation involved in DNA repair [GO:0051103]; DNA recombination [GO:0006310]; DNA replication [GO:0006260]	ATP binding [GO:0005524]; DNA binding [GO:0003677]; DNA ligase (ATP) activity [GO:0003910]; metal ion binding [GO:0046872]
	MG_DIP3	NB501207:24:HWLGJBGXX:4:22508:21904:16577	Q196Y5	0.0005799	35	Uncharacterized protein 075R	Viruses, Iridoviridae, Betairidovirinae, Chloriridovirus, Invertebrate iridescent virus 3 (IIV-3) (Mosquito iridescent virus)
	MG_DIP3	NB501207:24:HWLGJBGXX:1:23307:10959:20382	P20493	5.863e-18	75	Ribonucleoside-diphosphate reductase small chain (EC 1.17.4.1) (Ribonucleotide reductase small subunit)	Viruses, Poxviridae, Chordopoxvirinae, Orthopoxvirus, Vaccinia virus, Vaccinia virus (strain Copenhagen) (VACV)	GO:0004748; GO:0006260; GO:0009263; GO:0046872	deoxyribonucleotide biosynthetic process [GO:0009263]; DNA replication [GO:0006260]	metal ion binding [GO:0046872]; ribonucleoside-diphosphate reductase activity, thioredoxin disulfide as acceptor [GO:0004748]
	MG_DIP3	NB501207:24:HWLGJBGXX:1:23307:10959:20382	P20561	2.416e-05	39	Uncharacterized 11.6 kDa protein	Viruses, Poxviridae, Chordopoxvirinae, Orthopoxvirus, Vaccinia virus, Vaccinia virus (strain Copenhagen) (VACV)
	MG_DIP3	NB501207:24:HWLGJBGXX:1:22106:16896:2034	P31748	3.398e-09	48	AKT kinase-transforming protein (EC 2.7.11.1)	Viruses, Ortervirales, Retroviridae, Orthoretrovirinae, Gammaretrovirus, Murine leukemia virus, unclassified Murine leukemia virus, AKT8 murine leukemia virus	GO:0004674; GO:0005524; GO:0016032; GO:0043491; GO:0060416; GO:1990418	protein kinase B signaling [GO:0043491]; response to growth hormone [GO:0060416]; response to insulin-like growth factor stimulus [GO:1990418]; viral process [GO:0016032]	ATP binding [GO:0005524]; protein serine/threonine kinase activity [GO:0004674]
	MG_DIP3	NB501207:24:HWLGJBGXX:3:22411:4643:17611	P19199	1.815e-08	47	Polyprotein P3 [Includes: Putative movement protein (MP); Capsid protein (Coat protein) (CP); Protease (PR) (EC 3.4.23.-); Reverse transcriptase (RT) (EC 2.7.7.49); Ribonuclease H (EC 3.1.26.4)]	Viruses, Ortervirales, Caulimoviridae, Badnavirus, Commelina yellow mottle virus (CoYMV)	GO:0003676; GO:0003964; GO:0004190; GO:0004523; GO:0008270; GO:0043657; GO:0046718; GO:0046740; GO:0075732	transport of virus in host, cell to cell [GO:0046740]; viral entry into host cell [GO:0046718]; viral penetration into host nucleus [GO:0075732]	aspartic-type endopeptidase activity [GO:0004190]; nucleic acid binding [GO:0003676]; RNA-directed DNA polymerase activity [GO:0003964]; RNA-DNA hybrid ribonuclease activity [GO:0004523]; zinc ion binding [GO:0008270]
	MG_DIP3	NB501207:24:HWLGJBGXX:4:21604:20375:1511	Q5UPG7	0.0008699	34	Putative ankyrin repeat protein L91	Viruses, Mimiviridae, Mimivirus, Acanthamoeba polyphaga mimivirus (APMV)
	MG_DIP3	NB501207:24:HWLGJBGXX:3:11411:24956:16749	Q91ID7	6.982e-05	38	Non-structural protein 1 (NS1)	Viruses, Riboviria, Reoviridae, Spinareovirinae, Cypovirus (cytoplasmic polyhedrosis viruses), Cypovirus 1 (CPV-1), Lymantria dispar cypovirus 1 (LdCPV-1), Lymantria dispar cypovirus 1 (isolate Rao) (LdCPV-1)
	MG_DIP3	NB501207:24:HWLGJBGXX:3:12403:24622:3902	Q9Q721	3.169e-05	38	Gag polyprotein (Pr55Gag) [Cleaved into: Matrix protein p17 (MA); Capsid protein p24 (CA); Spacer peptide 1 (SP1) (p2); Nucleocapsid protein p7 (NC); Spacer peptide 2 (SP2) (p1); p6-gag]	Viruses, Ortervirales, Retroviridae, Orthoretrovirinae, Lentivirus, Human immunodeficiency virus 1, HIV-1 group M, HIV-1 M:H, Human immunodeficiency virus type 1 group M subtype H (isolate VI991) (HIV-1)	GO:0003723; GO:0005198; GO:0008270; GO:0019013; GO:0020002; GO:0039702; GO:0042025; GO:0055036; GO:0072494	viral budding via host ESCRT complex [GO:0039702]	RNA binding [GO:0003723]; structural molecule activity [GO:0005198]; zinc ion binding [GO:0008270]
	MG_DIP3	NB501207:24:HWLGJBGXX:3:11510:23438:8295	P0DOO3	0.0008052	34	DNA ligase (EC 6.5.1.1) (Polydeoxyribonucleotide synthase [ATP])	Viruses, Poxviridae, Chordopoxvirinae, Orthopoxvirus, Variola virus, Variola virus (isolate Human/India/Ind3/1967) (VARV) (Smallpox virus)	GO:0003677; GO:0003910; GO:0005524; GO:0006260; GO:0006310; GO:0007049; GO:0030430; GO:0046872; GO:0051103; GO:0051301; GO:0071897	cell cycle [GO:0007049]; cell division [GO:0051301]; DNA biosynthetic process [GO:0071897]; DNA ligation involved in DNA repair [GO:0051103]; DNA recombination [GO:0006310]; DNA replication [GO:0006260]	ATP binding [GO:0005524]; DNA binding [GO:0003677]; DNA ligase (ATP) activity [GO:0003910]; metal ion binding [GO:0046872]
	MG_DIP3	NB501207:24:HWLGJBGXX:1:22111:4523:7384	P05887	3.4e-05	38	Gag polyprotein (Pr55Gag) [Cleaved into: Matrix protein p17 (MA); Capsid protein p24 (CA); Spacer peptide 1 (SP1) (p2); Nucleocapsid protein p7 (NC); Spacer peptide 2 (SP2) (p1); p6-gag]	Viruses, Ortervirales, Retroviridae, Orthoretrovirinae, Lentivirus, Human immunodeficiency virus 1, HIV-1 unknown group, Human immunodeficiency virus type 1 group M subtype B (isolate CDC-451) (HIV-1)	GO:0003723; GO:0005198; GO:0008270; GO:0019013; GO:0020002; GO:0039702; GO:0042025; GO:0055036; GO:0072494	viral budding via host ESCRT complex [GO:0039702]	RNA binding [GO:0003723]; structural molecule activity [GO:0005198]; zinc ion binding [GO:0008270]
	MG_DIP3	NB501207:24:HWLGJBGXX:1:22102:11394:20023	Q9J4Z6	0.0004572	35	Putative ankyrin repeat protein FPV244	Viruses, Poxviridae, Chordopoxvirinae, Avipoxvirus, Fowlpox virus (FPV), Fowlpox virus (strain NVSL) (FPV)
	MG_DIP3	NB501207:24:HWLGJBGXX:1:23309:26297:18397	P10447	0.0001044	36	Tyrosine-protein kinase transforming protein Abl (EC 2.7.10.2) (V-abl)	Viruses, Ortervirales, Retroviridae, Orthoretrovirinae, Gammaretrovirus, Hardy-Zuckerman feline sarcoma virus, Feline sarcoma virus (strain Hardy-Zuckerman 2)	GO:0004715; GO:0005524		ATP binding [GO:0005524]; non-membrane spanning protein tyrosine kinase activity [GO:0004715]
	MG_DIP3	NB501207:24:HWLGJBGXX:4:23407:9523:20107	P32282	9.226e-06	40	Ribonucleoside-diphosphate reductase subunit alpha (EC 1.17.4.1) (Protein B1) (Ribonucleotide reductase)	Viruses, Caudovirales, Myoviridae (phages with contractile tails), Tevenvirinae, Tequatrovirus, Enterobacteria phage T4 (Bacteriophage T4)	GO:0004748; GO:0005524; GO:0005971; GO:0006260	DNA replication [GO:0006260]	ATP binding [GO:0005524]; ribonucleoside-diphosphate reductase activity, thioredoxin disulfide as acceptor [GO:0004748]
	MG_DIP3	NB501207:24:HWLGJBGXX:2:21206:14731:7479	Q7T6Y8	0.0001412	35	Ribonucleoside-diphosphate reductase large subunit (EC 1.17.4.1) (Ribonucleotide reductase large subunit)	Viruses, Mimiviridae, Mimivirus, Acanthamoeba polyphaga mimivirus (APMV)	GO:0004748; GO:0005524; GO:0006260	DNA replication [GO:0006260]	ATP binding [GO:0005524]; ribonucleoside-diphosphate reductase activity, thioredoxin disulfide as acceptor [GO:0004748]
	MG_DIP3	NB501207:24:HWLGJBGXX:3:11404:20424:19473	P56260	2.751e-12	57	Transforming protein Qin (Oncogene Qin)	Viruses, Ortervirales, Retroviridae, Orthoretrovirinae, Alpharetrovirus, unclassified Alpharetrovirus, Avian sarcoma virus, Avian sarcoma virus (strain 31) (ASV31)	GO:0003700; GO:0042025; GO:0043565		DNA-binding transcription factor activity [GO:0003700]; sequence-specific DNA binding [GO:0043565]
	MG_DIP3	NB501207:24:HWLGJBGXX:4:13509:5252:11989	P16709	2.536e-09	51	viral Ubiquitin	Viruses, Baculoviridae, Alphabaculovirus, Autographa californica multiple nucleopolyhedrovirus, Autographa californica nuclear polyhedrosis virus (AcMNPV)	GO:0030430; GO:0039648; GO:0042025	modulation by virus of host protein ubiquitination [GO:0039648]
	MG_DIP3	NB501207:24:HWLGJBGXX:1:21105:8215:10368	P24705	0.0004711	34	Putative superoxide dismutase [Cu-Zn] (EC 1.15.1.1)	Viruses, Baculoviridae, Alphabaculovirus, Autographa californica multiple nucleopolyhedrovirus, Autographa californica nuclear polyhedrosis virus (AcMNPV)	GO:0004784; GO:0046872		metal ion binding [GO:0046872]; superoxide dismutase activity [GO:0004784]
	MG_DIP3	NB501207:24:HWLGJBGXX:3:22407:25199:12708	P19199	5.421e-08	47	Polyprotein P3 [Includes: Putative movement protein (MP); Capsid protein (Coat protein) (CP); Protease (PR) (EC 3.4.23.-); Reverse transcriptase (RT) (EC 2.7.7.49); Ribonuclease H (EC 3.1.26.4)]	Viruses, Ortervirales, Caulimoviridae, Badnavirus, Commelina yellow mottle virus (CoYMV)	GO:0003676; GO:0003964; GO:0004190; GO:0004523; GO:0008270; GO:0043657; GO:0046718; GO:0046740; GO:0075732	transport of virus in host, cell to cell [GO:0046740]; viral entry into host cell [GO:0046718]; viral penetration into host nucleus [GO:0075732]	aspartic-type endopeptidase activity [GO:0004190]; nucleic acid binding [GO:0003676]; RNA-directed DNA polymerase activity [GO:0003964]; RNA-DNA hybrid ribonuclease activity [GO:0004523]; zinc ion binding [GO:0008270]
	MG_DIP3	NB501207:24:HWLGJBGXX:4:23609:1557:4686	Q58MU6	9.269e-17	71	Phycoerythrobilin synthase (EC 1.3.7.6) ((3Z)-phycoerythrobilin:ferredoxin oxidoreductase)	Viruses, Caudovirales, Myoviridae (phages with contractile tails), unclassified Myoviridae, Prochlorococcus phage P-SSM2	GO:0010024; GO:0016636; GO:0050897	phytochromobilin biosynthetic process [GO:0010024]	cobalt ion binding [GO:0050897]; oxidoreductase activity, acting on the CH-CH group of donors, iron-sulfur protein as acceptor [GO:0016636]
	MG_DIP3	NB501207:24:HWLGJBGXX:2:22302:24791:4070	P05959	6.118e-05	37	Gag-Pol polyprotein (Pr160Gag-Pol) [Cleaved into: Matrix protein p17 (MA); Capsid protein p24 (CA); Spacer peptide 1 (SP1) (p2); Nucleocapsid protein p7 (NC); Transframe peptide (TF); p6-pol (p6*); Protease (EC 3.4.23.16) (PR) (Retropepsin); Reverse transcriptase/ribonuclease H (EC 2.7.7.49) (EC 2.7.7.7) (EC 3.1.26.13) (Exoribonuclease H) (EC 3.1.13.2) (p66 RT); p51 RT; p15; Integrase (IN) (EC 2.…	Viruses, Ortervirales, Retroviridae, Orthoretrovirinae, Lentivirus, Human immunodeficiency virus 1, HIV-1 unknown group, Human immunodeficiency virus type 1 group M subtype B (isolate RF/HAT3) (HIV-1)	GO:0003677; GO:0003723; GO:0003887; GO:0003964; GO:0004190; GO:0004523; GO:0004533; GO:0005198; GO:0006310; GO:0008270; GO:0008289; GO:0015074; GO:0019013; GO:0020002; GO:0039651; GO:0039657; GO:0042025; GO:0044826; GO:0046718; GO:0055036; GO:0072494; GO:0075713; GO:0075732	DNA integration [GO:0015074]; DNA recombination [GO:0006310]; establishment of integrated proviral latency [GO:0075713]; induction by virus of host cysteine-type endopeptidase activity involved in apoptotic process [GO:0039651]; suppression by virus of host gene expression [GO:0039657]; viral entry into host cell [GO:0046718]; viral genome integration into host DNA [GO:0044826]; viral penetration…	aspartic-type endopeptidase activity [GO:0004190]; DNA binding [GO:0003677]; DNA-directed DNA polymerase activity [GO:0003887]; exoribonuclease H activity [GO:0004533]; lipid binding [GO:0008289]; RNA binding [GO:0003723]; RNA-directed DNA polymerase activity [GO:0003964]; RNA-DNA hybrid ribonuclease activity [GO:0004523]; structural molecule activity [GO:0005198]; zinc ion binding [GO:0008270]
	MG_DIP3	NB501207:24:HWLGJBGXX:3:21509:22069:12367	Q5UR16	0.0005521	34	Putative EGF-like domain-containing protein R659	Viruses, Mimiviridae, Mimivirus, Acanthamoeba polyphaga mimivirus (APMV)	GO:0005576
	MG_DIP3	NB501207:24:HWLGJBGXX:2:23310:16887:5461	Q1A268	0.0007625	34	Gag polyprotein (Pr55Gag) [Cleaved into: Matrix protein p17 (MA); Capsid protein p24 (CA); Nucleocapsid protein p7 (NC); Transframe peptide; p6-gag]	Viruses, Ortervirales, Retroviridae, Orthoretrovirinae, Lentivirus, Simian immunodeficiency virus (SIV), Simian immunodeficiency virus - cpz, Simian immunodeficiency virus (isolate MB66) (SIV-cpz) (Chimpanzee immunodeficiency virus)	GO:0003723; GO:0005198; GO:0008270; GO:0016020; GO:0019013; GO:0020002; GO:0030430; GO:0039702; GO:0042025	viral budding via host ESCRT complex [GO:0039702]	RNA binding [GO:0003723]; structural molecule activity [GO:0005198]; zinc ion binding [GO:0008270]
	MG_DIP3	NB501207:24:HWLGJBGXX:2:23201:13904:4086	P00530	3.933e-07	44	Tyrosine-protein kinase transforming protein Fps (EC 2.7.10.2)	Viruses, Ortervirales, Retroviridae, Orthoretrovirinae, Alpharetrovirus, Fujinami sarcoma virus	GO:0004715; GO:0005524		ATP binding [GO:0005524]; non-membrane spanning protein tyrosine kinase activity [GO:0004715]
	MG_DIP3	NB501207:24:HWLGJBGXX:3:12502:13138:9286	Q76RE7	0.0003106	34	Deoxyuridine 5'-triphosphate nucleotidohydrolase (dUTPase) (EC 3.6.1.23) (dUTP pyrophosphatase)	Viruses, Poxviridae, Chordopoxvirinae, Orthopoxvirus, Vaccinia virus, Vaccinia virus (strain Ankara) (VACV)	GO:0000287; GO:0004170; GO:0006226; GO:0046081	dUMP biosynthetic process [GO:0006226]; dUTP catabolic process [GO:0046081]	dUTP diphosphatase activity [GO:0004170]; magnesium ion binding [GO:0000287]
	MG_DIP3	NB501207:24:HWLGJBGXX:1:13305:20017:10205	P04587	5.575e-06	42	Gag-Pol polyprotein (Pr160Gag-Pol) [Cleaved into: Matrix protein p17 (MA); Capsid protein p24 (CA); Spacer peptide 1 (SP1) (p2); Nucleocapsid protein p7 (NC); Transframe peptide (TF); p6-pol (p6*); Protease (EC 3.4.23.16) (PR) (Retropepsin); Reverse transcriptase/ribonuclease H (EC 2.7.7.49) (EC 2.7.7.7) (EC 3.1.26.13) (Exoribonuclease H) (EC 3.1.13.2) (p66 RT); p51 RT; p15; Integrase (IN) (EC 2.…	Viruses, Ortervirales, Retroviridae, Orthoretrovirinae, Lentivirus, Human immunodeficiency virus 1, HIV-1 unknown group, Human immunodeficiency virus type 1 group M subtype B (isolate BH5) (HIV-1)	GO:0003677; GO:0003723; GO:0003887; GO:0003964; GO:0004190; GO:0004523; GO:0004533; GO:0005198; GO:0006310; GO:0008270; GO:0008289; GO:0015074; GO:0019013; GO:0020002; GO:0039651; GO:0039657; GO:0042025; GO:0044826; GO:0046718; GO:0055036; GO:0072494; GO:0075713; GO:0075732	DNA integration [GO:0015074]; DNA recombination [GO:0006310]; establishment of integrated proviral latency [GO:0075713]; induction by virus of host cysteine-type endopeptidase activity involved in apoptotic process [GO:0039651]; suppression by virus of host gene expression [GO:0039657]; viral entry into host cell [GO:0046718]; viral genome integration into host DNA [GO:0044826]; viral penetration…	aspartic-type endopeptidase activity [GO:0004190]; DNA binding [GO:0003677]; DNA-directed DNA polymerase activity [GO:0003887]; exoribonuclease H activity [GO:0004533]; lipid binding [GO:0008289]; RNA binding [GO:0003723]; RNA-directed DNA polymerase activity [GO:0003964]; RNA-DNA hybrid ribonuclease activity [GO:0004523]; structural molecule activity [GO:0005198]; zinc ion binding [GO:0008270]
	MG_DIP3	NB501207:24:HWLGJBGXX:1:11109:17898:6202	P00530	3.241e-07	44	Tyrosine-protein kinase transforming protein Fps (EC 2.7.10.2)	Viruses, Ortervirales, Retroviridae, Orthoretrovirinae, Alpharetrovirus, Fujinami sarcoma virus	GO:0004715; GO:0005524		ATP binding [GO:0005524]; non-membrane spanning protein tyrosine kinase activity [GO:0004715]
	MG_DIP4	NB501207:24:HWLGJBGXX:4:13401:9397:2912	P09523	7.138e-06	39	Enzymatic polyprotein [Includes: Aspartic protease (EC 3.4.23.-); Endonuclease; Reverse transcriptase (EC 2.7.7.49)]	Viruses, Ortervirales, Caulimoviridae, Caulimovirus, Figwort mosaic virus, Figwort mosaic virus (strain DxS) (FMV)	GO:0003964; GO:0004190; GO:0004519		aspartic-type endopeptidase activity [GO:0004190]; endonuclease activity [GO:0004519]; RNA-directed DNA polymerase activity [GO:0003964]
	MG_DIP4	NB501207:24:HWLGJBGXX:2:12202:9295:10502	P05959	2.458e-05	39	Gag-Pol polyprotein (Pr160Gag-Pol) [Cleaved into: Matrix protein p17 (MA); Capsid protein p24 (CA); Spacer peptide 1 (SP1) (p2); Nucleocapsid protein p7 (NC); Transframe peptide (TF); p6-pol (p6*); Protease (EC 3.4.23.16) (PR) (Retropepsin); Reverse transcriptase/ribonuclease H (EC 2.7.7.49) (EC 2.7.7.7) (EC 3.1.26.13) (Exoribonuclease H) (EC 3.1.13.2) (p66 RT); p51 RT; p15; Integrase (IN) (EC 2.…	Viruses, Ortervirales, Retroviridae, Orthoretrovirinae, Lentivirus, Human immunodeficiency virus 1, HIV-1 unknown group, Human immunodeficiency virus type 1 group M subtype B (isolate RF/HAT3) (HIV-1)	GO:0003677; GO:0003723; GO:0003887; GO:0003964; GO:0004190; GO:0004523; GO:0004533; GO:0005198; GO:0006310; GO:0008270; GO:0008289; GO:0015074; GO:0019013; GO:0020002; GO:0039651; GO:0039657; GO:0042025; GO:0044826; GO:0046718; GO:0055036; GO:0072494; GO:0075713; GO:0075732	DNA integration [GO:0015074]; DNA recombination [GO:0006310]; establishment of integrated proviral latency [GO:0075713]; induction by virus of host cysteine-type endopeptidase activity involved in apoptotic process [GO:0039651]; suppression by virus of host gene expression [GO:0039657]; viral entry into host cell [GO:0046718]; viral genome integration into host DNA [GO:0044826]; viral penetration…	aspartic-type endopeptidase activity [GO:0004190]; DNA binding [GO:0003677]; DNA-directed DNA polymerase activity [GO:0003887]; exoribonuclease H activity [GO:0004533]; lipid binding [GO:0008289]; RNA binding [GO:0003723]; RNA-directed DNA polymerase activity [GO:0003964]; RNA-DNA hybrid ribonuclease activity [GO:0004523]; structural molecule activity [GO:0005198]; zinc ion binding [GO:0008270]
	MG_DIP4	NB501207:24:HWLGJBGXX:3:11507:23401:3876	P04023	5.179e-05	38	Intracisternal A-particle Gag-related polyprotein [Cleaved into: Matrix protein; Phosphorylated protein; Capsid protein; Nucleocapsid protein; Protease (EC 3.4.23.-)]	Viruses, Ortervirales, Retroviridae, unclassified Retroviridae, Intracisternal A-particles, Hamster intracisternal a-particle H18 (IAP-H18)	GO:0003676; GO:0004190; GO:0005198; GO:0008270; GO:0016032	viral process [GO:0016032]	aspartic-type endopeptidase activity [GO:0004190]; nucleic acid binding [GO:0003676]; structural molecule activity [GO:0005198]; zinc ion binding [GO:0008270]
	MG_DIP4	NB501207:24:HWLGJBGXX:4:23610:25674:7769	P05959	4.39e-05	39	Gag-Pol polyprotein (Pr160Gag-Pol) [Cleaved into: Matrix protein p17 (MA); Capsid protein p24 (CA); Spacer peptide 1 (SP1) (p2); Nucleocapsid protein p7 (NC); Transframe peptide (TF); p6-pol (p6*); Protease (EC 3.4.23.16) (PR) (Retropepsin); Reverse transcriptase/ribonuclease H (EC 2.7.7.49) (EC 2.7.7.7) (EC 3.1.26.13) (Exoribonuclease H) (EC 3.1.13.2) (p66 RT); p51 RT; p15; Integrase (IN) (EC 2.…	Viruses, Ortervirales, Retroviridae, Orthoretrovirinae, Lentivirus, Human immunodeficiency virus 1, HIV-1 unknown group, Human immunodeficiency virus type 1 group M subtype B (isolate RF/HAT3) (HIV-1)	GO:0003677; GO:0003723; GO:0003887; GO:0003964; GO:0004190; GO:0004523; GO:0004533; GO:0005198; GO:0006310; GO:0008270; GO:0008289; GO:0015074; GO:0019013; GO:0020002; GO:0039651; GO:0039657; GO:0042025; GO:0044826; GO:0046718; GO:0055036; GO:0072494; GO:0075713; GO:0075732	DNA integration [GO:0015074]; DNA recombination [GO:0006310]; establishment of integrated proviral latency [GO:0075713]; induction by virus of host cysteine-type endopeptidase activity involved in apoptotic process [GO:0039651]; suppression by virus of host gene expression [GO:0039657]; viral entry into host cell [GO:0046718]; viral genome integration into host DNA [GO:0044826]; viral penetration…	aspartic-type endopeptidase activity [GO:0004190]; DNA binding [GO:0003677]; DNA-directed DNA polymerase activity [GO:0003887]; exoribonuclease H activity [GO:0004533]; lipid binding [GO:0008289]; RNA binding [GO:0003723]; RNA-directed DNA polymerase activity [GO:0003964]; RNA-DNA hybrid ribonuclease activity [GO:0004523]; structural molecule activity [GO:0005198]; zinc ion binding [GO:0008270]
	MG_DIP4	NB501207:24:HWLGJBGXX:3:23407:24449:3370	P0DSS8	9.941e-15	65	Ribonucleoside-diphosphate reductase small chain (EC 1.17.4.1) (Ribonucleotide reductase small subunit)	Viruses, Poxviridae, Chordopoxvirinae, Orthopoxvirus, Variola virus	GO:0004748; GO:0006260; GO:0009263; GO:0046872	deoxyribonucleotide biosynthetic process [GO:0009263]; DNA replication [GO:0006260]	metal ion binding [GO:0046872]; ribonucleoside-diphosphate reductase activity, thioredoxin disulfide as acceptor [GO:0004748]
	MG_DIP4	NB501207:24:HWLGJBGXX:1:12204:8775:1990	Q1A268	0.0004826	34	Gag polyprotein (Pr55Gag) [Cleaved into: Matrix protein p17 (MA); Capsid protein p24 (CA); Nucleocapsid protein p7 (NC); Transframe peptide; p6-gag]	Viruses, Ortervirales, Retroviridae, Orthoretrovirinae, Lentivirus, Simian immunodeficiency virus (SIV), Simian immunodeficiency virus - cpz, Simian immunodeficiency virus (isolate MB66) (SIV-cpz) (Chimpanzee immunodeficiency virus)	GO:0003723; GO:0005198; GO:0008270; GO:0016020; GO:0019013; GO:0020002; GO:0030430; GO:0039702; GO:0042025	viral budding via host ESCRT complex [GO:0039702]	RNA binding [GO:0003723]; structural molecule activity [GO:0005198]; zinc ion binding [GO:0008270]
	MG_DIP4	NB501207:24:HWLGJBGXX:2:23307:11366:13042	Q5UR16	0.0006859	34	Putative EGF-like domain-containing protein R659	Viruses, Mimiviridae, Mimivirus, Acanthamoeba polyphaga mimivirus (APMV)	GO:0005576
	MG_DIP4	NB501207:24:HWLGJBGXX:4:11604:6196:13612	P09523	1.739e-09	50	Enzymatic polyprotein [Includes: Aspartic protease (EC 3.4.23.-); Endonuclease; Reverse transcriptase (EC 2.7.7.49)]	Viruses, Ortervirales, Caulimoviridae, Caulimovirus, Figwort mosaic virus, Figwort mosaic virus (strain DxS) (FMV)	GO:0003964; GO:0004190; GO:0004519		aspartic-type endopeptidase activity [GO:0004190]; endonuclease activity [GO:0004519]; RNA-directed DNA polymerase activity [GO:0003964]
	MG_DIP4	NB501207:24:HWLGJBGXX:3:13602:19201:12808	P05887	2.335e-05	38	Gag polyprotein (Pr55Gag) [Cleaved into: Matrix protein p17 (MA); Capsid protein p24 (CA); Spacer peptide 1 (SP1) (p2); Nucleocapsid protein p7 (NC); Spacer peptide 2 (SP2) (p1); p6-gag]	Viruses, Ortervirales, Retroviridae, Orthoretrovirinae, Lentivirus, Human immunodeficiency virus 1, HIV-1 unknown group, Human immunodeficiency virus type 1 group M subtype B (isolate CDC-451) (HIV-1)	GO:0003723; GO:0005198; GO:0008270; GO:0019013; GO:0020002; GO:0039702; GO:0042025; GO:0055036; GO:0072494	viral budding via host ESCRT complex [GO:0039702]	RNA binding [GO:0003723]; structural molecule activity [GO:0005198]; zinc ion binding [GO:0008270]
	MG_DIP4	NB501207:24:HWLGJBGXX:1:11204:1633:11524	P04023	8.859e-05	38	Intracisternal A-particle Gag-related polyprotein [Cleaved into: Matrix protein; Phosphorylated protein; Capsid protein; Nucleocapsid protein; Protease (EC 3.4.23.-)]	Viruses, Ortervirales, Retroviridae, unclassified Retroviridae, Intracisternal A-particles, Hamster intracisternal a-particle H18 (IAP-H18)	GO:0003676; GO:0004190; GO:0005198; GO:0008270; GO:0016032	viral process [GO:0016032]	aspartic-type endopeptidase activity [GO:0004190]; nucleic acid binding [GO:0003676]; structural molecule activity [GO:0005198]; zinc ion binding [GO:0008270]
	MG_DIP4	NB501207:24:HWLGJBGXX:1:11306:12870:14842	Q9DHU2	2.823e-11	54	Ribonucleoside-diphosphate reductase small chain (EC 1.17.4.1) (Ribonucleotide reductase small subunit)	Viruses, Poxviridae, Chordopoxvirinae, Yatapoxvirus, Tanapox virus, Yaba-like disease virus (YLDV)	GO:0004748; GO:0006260; GO:0009263; GO:0046872	deoxyribonucleotide biosynthetic process [GO:0009263]; DNA replication [GO:0006260]	metal ion binding [GO:0046872]; ribonucleoside-diphosphate reductase activity, thioredoxin disulfide as acceptor [GO:0004748]
	MG_DIP4	NB501207:24:HWLGJBGXX:1:13202:14499:1242	P31748	3.896e-07	42	AKT kinase-transforming protein (EC 2.7.11.1)	Viruses, Ortervirales, Retroviridae, Orthoretrovirinae, Gammaretrovirus, Murine leukemia virus, unclassified Murine leukemia virus, AKT8 murine leukemia virus	GO:0004674; GO:0005524; GO:0016032; GO:0043491; GO:0060416; GO:1990418	protein kinase B signaling [GO:0043491]; response to growth hormone [GO:0060416]; response to insulin-like growth factor stimulus [GO:1990418]; viral process [GO:0016032]	ATP binding [GO:0005524]; protein serine/threonine kinase activity [GO:0004674]
	MG_DIP4	NB501207:24:HWLGJBGXX:1:23306:14376:6600	P19199	2.76e-07	44	Polyprotein P3 [Includes: Putative movement protein (MP); Capsid protein (Coat protein) (CP); Protease (PR) (EC 3.4.23.-); Reverse transcriptase (RT) (EC 2.7.7.49); Ribonuclease H (EC 3.1.26.4)]	Viruses, Ortervirales, Caulimoviridae, Badnavirus, Commelina yellow mottle virus (CoYMV)	GO:0003676; GO:0003964; GO:0004190; GO:0004523; GO:0008270; GO:0043657; GO:0046718; GO:0046740; GO:0075732	transport of virus in host, cell to cell [GO:0046740]; viral entry into host cell [GO:0046718]; viral penetration into host nucleus [GO:0075732]	aspartic-type endopeptidase activity [GO:0004190]; nucleic acid binding [GO:0003676]; RNA-directed DNA polymerase activity [GO:0003964]; RNA-DNA hybrid ribonuclease activity [GO:0004523]; zinc ion binding [GO:0008270]
	MG_DIP4	NB501207:24:HWLGJBGXX:2:23207:6081:16794	P16900	0.0008403	33	Gag polyprotein [Cleaved into: Matrix protein p16; Capsid protein p25; Nucleocapsid protein p14]	Viruses, Ortervirales, Retroviridae, Orthoretrovirinae, Lentivirus, Visna-maedi virus, Visna/maedi virus SA-OMVV, Ovine maedi visna related virus (strain South Africa) (SA-OMVV) (Ovine lentivirus)	GO:0003676; GO:0008270; GO:0019028; GO:0039702	viral budding via host ESCRT complex [GO:0039702]	nucleic acid binding [GO:0003676]; zinc ion binding [GO:0008270]
	MG_DIP4	NB501207:24:HWLGJBGXX:1:22206:4729:15733	P00542	6.2e-09	48	Tyrosine-protein kinase transforming protein Fes (EC 2.7.10.2)	Viruses, Ortervirales, Retroviridae, Orthoretrovirinae, Gammaretrovirus, Feline sarcoma virus (strain Gardner-Arnstein) (Ga-FeSV) (Gardner-Arnstein feline leukemia oncovirus B)	GO:0004715; GO:0005524		ATP binding [GO:0005524]; non-membrane spanning protein tyrosine kinase activity [GO:0004715]
	MG_DIP4	NB501207:24:HWLGJBGXX:4:11503:5322:9170	P16900	8.901e-06	40	Gag polyprotein [Cleaved into: Matrix protein p16; Capsid protein p25; Nucleocapsid protein p14]	Viruses, Ortervirales, Retroviridae, Orthoretrovirinae, Lentivirus, Visna-maedi virus, Visna/maedi virus SA-OMVV, Ovine maedi visna related virus (strain South Africa) (SA-OMVV) (Ovine lentivirus)	GO:0003676; GO:0008270; GO:0019028; GO:0039702	viral budding via host ESCRT complex [GO:0039702]	nucleic acid binding [GO:0003676]; zinc ion binding [GO:0008270]
	MG_DIP4	NB501207:24:HWLGJBGXX:1:12312:24473:12809	P0DOO3	0.0003383	34	DNA ligase (EC 6.5.1.1) (Polydeoxyribonucleotide synthase [ATP])	Viruses, Poxviridae, Chordopoxvirinae, Orthopoxvirus, Variola virus, Variola virus (isolate Human/India/Ind3/1967) (VARV) (Smallpox virus)	GO:0003677; GO:0003910; GO:0005524; GO:0006260; GO:0006310; GO:0007049; GO:0030430; GO:0046872; GO:0051103; GO:0051301; GO:0071897	cell cycle [GO:0007049]; cell division [GO:0051301]; DNA biosynthetic process [GO:0071897]; DNA ligation involved in DNA repair [GO:0051103]; DNA recombination [GO:0006310]; DNA replication [GO:0006260]	ATP binding [GO:0005524]; DNA binding [GO:0003677]; DNA ligase (ATP) activity [GO:0003910]; metal ion binding [GO:0046872]
	MG_DIP4	NB501207:24:HWLGJBGXX:1:22208:6364:2401	P04023	4.673e-05	38	Intracisternal A-particle Gag-related polyprotein [Cleaved into: Matrix protein; Phosphorylated protein; Capsid protein; Nucleocapsid protein; Protease (EC 3.4.23.-)]	Viruses, Ortervirales, Retroviridae, unclassified Retroviridae, Intracisternal A-particles, Hamster intracisternal a-particle H18 (IAP-H18)	GO:0003676; GO:0004190; GO:0005198; GO:0008270; GO:0016032	viral process [GO:0016032]	aspartic-type endopeptidase activity [GO:0004190]; nucleic acid binding [GO:0003676]; structural molecule activity [GO:0005198]; zinc ion binding [GO:0008270]
	MG_DIP4	NB501207:24:HWLGJBGXX:3:22507:1891:14952	P03360	0.0002347	38	Gag-Pol polyprotein [Cleaved into: Protease (EC 3.4.23.-); Reverse transcriptase/ribonuclease H (RT) (EC 2.7.7.49) (EC 2.7.7.7) (EC 3.1.26.4); Integrase (IN) (EC 2.7.7.-) (EC 3.1.-.-)] (Fragment)	Viruses, Ortervirales, Retroviridae, Orthoretrovirinae, Gammaretrovirus, Avian reticuloendotheliosis virus	GO:0003677; GO:0003723; GO:0003887; GO:0003964; GO:0004190; GO:0004523; GO:0006310; GO:0015074; GO:0044826; GO:0046718; GO:0046872; GO:0075713	DNA integration [GO:0015074]; DNA recombination [GO:0006310]; establishment of integrated proviral latency [GO:0075713]; viral entry into host cell [GO:0046718]; viral genome integration into host DNA [GO:0044826]	aspartic-type endopeptidase activity [GO:0004190]; DNA binding [GO:0003677]; DNA-directed DNA polymerase activity [GO:0003887]; metal ion binding [GO:0046872]; RNA binding [GO:0003723]; RNA-directed DNA polymerase activity [GO:0003964]; RNA-DNA hybrid ribonuclease activity [GO:0004523]
	MG_DIP4	NB501207:24:HWLGJBGXX:4:11504:12108:15304	O92815	0.0001256	35	Gag-Pol polyprotein [Cleaved into: Matrix protein p10 (MA); p20; Capsid protein p25 (CA); Nucleocapsid protein p14 (NC-pol); Protease p15 (PR) (EC 3.4.23.-); Reverse transcriptase/ribonuclease H p90 (RT) (EC 2.7.7.49) (EC 2.7.7.7) (EC 3.1.26.4); Integrase p46 (IN) (EC 2.7.7.-) (EC 3.1.-.-)]	Viruses, Ortervirales, Retroviridae, Orthoretrovirinae, Epsilonretrovirus, Walleye dermal sarcoma virus (WDSV)	GO:0003677; GO:0003723; GO:0003887; GO:0003964; GO:0004190; GO:0004523; GO:0006310; GO:0008270; GO:0015074; GO:0016020; GO:0019013; GO:0020002; GO:0039660	DNA integration [GO:0015074]; DNA recombination [GO:0006310]	aspartic-type endopeptidase activity [GO:0004190]; DNA binding [GO:0003677]; DNA-directed DNA polymerase activity [GO:0003887]; RNA binding [GO:0003723]; RNA-directed DNA polymerase activity [GO:0003964]; RNA-DNA hybrid ribonuclease activity [GO:0004523]; structural constituent of virion [GO:0039660]; zinc ion binding [GO:0008270]
	MG_DIP4	NB501207:24:HWLGJBGXX:4:13603:14430:11364	Q5I147	1.508e-05	39	Tyrosine phosphatase-like protein H1 (PTP-H1)	Viruses, Polydnaviridae, Bracovirus, Microplitis demolitor bracovirus (MdBV), Microplitis demolitor bracovirus (isolate Webb) (MdBV)	GO:0004725		protein tyrosine phosphatase activity [GO:0004725]
	MG_DIP4	NB501207:24:HWLGJBGXX:1:23202:6701:11469	P17283	4.591e-05	38	Gag-Pol polyprotein (Pr160Gag-Pol) [Cleaved into: Matrix protein p17 (MA); Capsid protein p24 (CA); Nucleocapsid protein p7 (NC); p6-pol (p6*); Protease (EC 3.4.23.16) (PR) (Retropepsin); Reverse transcriptase/ribonuclease H (EC 2.7.7.49) (EC 2.7.7.7) (EC 3.1.26.13) (Exoribonuclease H) (EC 3.1.13.2) (p66 RT); p51 RT; p15; Integrase (IN) (EC 2.7.7.-) (EC 3.1.-.-)]	Viruses, Ortervirales, Retroviridae, Orthoretrovirinae, Lentivirus, Simian immunodeficiency virus (SIV), Simian immunodeficiency virus - cpz, Simian immunodeficiency virus (isolate CPZ GAB1) (SIV-cpz) (Chimpanzee immunodeficiency virus)	GO:0003677; GO:0003723; GO:0003887; GO:0003964; GO:0004190; GO:0004523; GO:0004533; GO:0005198; GO:0006310; GO:0008270; GO:0015074; GO:0016020; GO:0019013; GO:0020002; GO:0030430; GO:0039657; GO:0042025; GO:0044826; GO:0046718; GO:0075713; GO:0075732	DNA integration [GO:0015074]; DNA recombination [GO:0006310]; establishment of integrated proviral latency [GO:0075713]; suppression by virus of host gene expression [GO:0039657]; viral entry into host cell [GO:0046718]; viral genome integration into host DNA [GO:0044826]; viral penetration into host nucleus [GO:0075732]	aspartic-type endopeptidase activity [GO:0004190]; DNA binding [GO:0003677]; DNA-directed DNA polymerase activity [GO:0003887]; exoribonuclease H activity [GO:0004533]; RNA binding [GO:0003723]; RNA-directed DNA polymerase activity [GO:0003964]; RNA-DNA hybrid ribonuclease activity [GO:0004523]; structural molecule activity [GO:0005198]; zinc ion binding [GO:0008270]
	MG_DIP4	NB501207:24:HWLGJBGXX:4:21509:23024:1388	P33458	8.575e-05	39	Gag polyprotein [Cleaved into: Matrix protein p16; Capsid protein p25; Nucleocapsid protein p14]	Viruses, Ortervirales, Retroviridae, Orthoretrovirinae, Lentivirus, Caprine arthritis encephalitis virus (CAEV), Caprine arthritis encephalitis virus (strain Cork) (CAEV-Co)	GO:0003676; GO:0008270; GO:0019028; GO:0039702	viral budding via host ESCRT complex [GO:0039702]	nucleic acid binding [GO:0003676]; zinc ion binding [GO:0008270]
	MG_DIP4	NB501207:24:HWLGJBGXX:4:22511:7761:11258	P09523	8.929e-13	60	Enzymatic polyprotein [Includes: Aspartic protease (EC 3.4.23.-); Endonuclease; Reverse transcriptase (EC 2.7.7.49)]	Viruses, Ortervirales, Caulimoviridae, Caulimovirus, Figwort mosaic virus, Figwort mosaic virus (strain DxS) (FMV)	GO:0003964; GO:0004190; GO:0004519		aspartic-type endopeptidase activity [GO:0004190]; endonuclease activity [GO:0004519]; RNA-directed DNA polymerase activity [GO:0003964]
	MG_DIP4	NB501207:24:HWLGJBGXX:4:21606:26211:12090	P32209	2.415e-28	106	Ribonucleoside-diphosphate reductase small chain (EC 1.17.4.1) (Ribonucleotide reductase small subunit)	Viruses, Poxviridae, Chordopoxvirinae, Suipoxvirus, Swinepox virus (SWPV), Swinepox virus (strain Kasza) (SWPV)	GO:0004748; GO:0006260; GO:0009263; GO:0046872	deoxyribonucleotide biosynthetic process [GO:0009263]; DNA replication [GO:0006260]	metal ion binding [GO:0046872]; ribonucleoside-diphosphate reductase activity, thioredoxin disulfide as acceptor [GO:0004748]
	MG_DIP4	NB501207:24:HWLGJBGXX:4:21606:26211:12090	P20561	1.108e-10	55	Uncharacterized 11.6 kDa protein	Viruses, Poxviridae, Chordopoxvirinae, Orthopoxvirus, Vaccinia virus, Vaccinia virus (strain Copenhagen) (VACV)
	MG_DIP4	NB501207:24:HWLGJBGXX:1:21207:24095:6998	O92815	8.342e-08	46	Gag-Pol polyprotein [Cleaved into: Matrix protein p10 (MA); p20; Capsid protein p25 (CA); Nucleocapsid protein p14 (NC-pol); Protease p15 (PR) (EC 3.4.23.-); Reverse transcriptase/ribonuclease H p90 (RT) (EC 2.7.7.49) (EC 2.7.7.7) (EC 3.1.26.4); Integrase p46 (IN) (EC 2.7.7.-) (EC 3.1.-.-)]	Viruses, Ortervirales, Retroviridae, Orthoretrovirinae, Epsilonretrovirus, Walleye dermal sarcoma virus (WDSV)	GO:0003677; GO:0003723; GO:0003887; GO:0003964; GO:0004190; GO:0004523; GO:0006310; GO:0008270; GO:0015074; GO:0016020; GO:0019013; GO:0020002; GO:0039660	DNA integration [GO:0015074]; DNA recombination [GO:0006310]	aspartic-type endopeptidase activity [GO:0004190]; DNA binding [GO:0003677]; DNA-directed DNA polymerase activity [GO:0003887]; RNA binding [GO:0003723]; RNA-directed DNA polymerase activity [GO:0003964]; RNA-DNA hybrid ribonuclease activity [GO:0004523]; structural constituent of virion [GO:0039660]; zinc ion binding [GO:0008270]
	MG_DIP4	NB501207:24:HWLGJBGXX:3:12601:9790:11109	P09523	4.708e-07	43	Enzymatic polyprotein [Includes: Aspartic protease (EC 3.4.23.-); Endonuclease; Reverse transcriptase (EC 2.7.7.49)]	Viruses, Ortervirales, Caulimoviridae, Caulimovirus, Figwort mosaic virus, Figwort mosaic virus (strain DxS) (FMV)	GO:0003964; GO:0004190; GO:0004519		aspartic-type endopeptidase activity [GO:0004190]; endonuclease activity [GO:0004519]; RNA-directed DNA polymerase activity [GO:0003964]
	MG_DIP4	NB501207:24:HWLGJBGXX:3:22407:16596:6453	P09523	4.208e-07	43	Enzymatic polyprotein [Includes: Aspartic protease (EC 3.4.23.-); Endonuclease; Reverse transcriptase (EC 2.7.7.49)]	Viruses, Ortervirales, Caulimoviridae, Caulimovirus, Figwort mosaic virus, Figwort mosaic virus (strain DxS) (FMV)	GO:0003964; GO:0004190; GO:0004519		aspartic-type endopeptidase activity [GO:0004190]; endonuclease activity [GO:0004519]; RNA-directed DNA polymerase activity [GO:0003964]
	MG_DIP4	NB501207:24:HWLGJBGXX:1:11201:2641:4497	P03556	2.131e-07	46	Enzymatic polyprotein [Includes: Aspartic protease (EC 3.4.23.-); Endonuclease; Reverse transcriptase (EC 2.7.7.49)]	Viruses, Ortervirales, Caulimoviridae, Caulimovirus, Cauliflower mosaic virus, Cauliflower mosaic virus (strain D/H) (CaMV)	GO:0003964; GO:0004190; GO:0004519		aspartic-type endopeptidase activity [GO:0004190]; endonuclease activity [GO:0004519]; RNA-directed DNA polymerase activity [GO:0003964]
	MG_DIP4	NB501207:24:HWLGJBGXX:1:12210:7761:5466	P05959	2.458e-05	39	Gag-Pol polyprotein (Pr160Gag-Pol) [Cleaved into: Matrix protein p17 (MA); Capsid protein p24 (CA); Spacer peptide 1 (SP1) (p2); Nucleocapsid protein p7 (NC); Transframe peptide (TF); p6-pol (p6*); Protease (EC 3.4.23.16) (PR) (Retropepsin); Reverse transcriptase/ribonuclease H (EC 2.7.7.49) (EC 2.7.7.7) (EC 3.1.26.13) (Exoribonuclease H) (EC 3.1.13.2) (p66 RT); p51 RT; p15; Integrase (IN) (EC 2.…	Viruses, Ortervirales, Retroviridae, Orthoretrovirinae, Lentivirus, Human immunodeficiency virus 1, HIV-1 unknown group, Human immunodeficiency virus type 1 group M subtype B (isolate RF/HAT3) (HIV-1)	GO:0003677; GO:0003723; GO:0003887; GO:0003964; GO:0004190; GO:0004523; GO:0004533; GO:0005198; GO:0006310; GO:0008270; GO:0008289; GO:0015074; GO:0019013; GO:0020002; GO:0039651; GO:0039657; GO:0042025; GO:0044826; GO:0046718; GO:0055036; GO:0072494; GO:0075713; GO:0075732	DNA integration [GO:0015074]; DNA recombination [GO:0006310]; establishment of integrated proviral latency [GO:0075713]; induction by virus of host cysteine-type endopeptidase activity involved in apoptotic process [GO:0039651]; suppression by virus of host gene expression [GO:0039657]; viral entry into host cell [GO:0046718]; viral genome integration into host DNA [GO:0044826]; viral penetration…	aspartic-type endopeptidase activity [GO:0004190]; DNA binding [GO:0003677]; DNA-directed DNA polymerase activity [GO:0003887]; exoribonuclease H activity [GO:0004533]; lipid binding [GO:0008289]; RNA binding [GO:0003723]; RNA-directed DNA polymerase activity [GO:0003964]; RNA-DNA hybrid ribonuclease activity [GO:0004523]; structural molecule activity [GO:0005198]; zinc ion binding [GO:0008270]
	MG_DIP5	NB501207:24:HWLGJBGXX:3:12405:12101:14588	P05400	3.4e-06	40	Enzymatic polyprotein [Includes: Aspartic protease (EC 3.4.23.-); Endonuclease; Reverse transcriptase (EC 2.7.7.49)]	Viruses, Ortervirales, Caulimoviridae, Caulimovirus, Carnation etched ring virus (CERV)	GO:0003964; GO:0004190; GO:0004519		aspartic-type endopeptidase activity [GO:0004190]; endonuclease activity [GO:0004519]; RNA-directed DNA polymerase activity [GO:0003964]
	MG_DIP5	NB501207:24:HWLGJBGXX:1:13210:19835:19080	P05959	1.047e-05	39	Gag-Pol polyprotein (Pr160Gag-Pol) [Cleaved into: Matrix protein p17 (MA); Capsid protein p24 (CA); Spacer peptide 1 (SP1) (p2); Nucleocapsid protein p7 (NC); Transframe peptide (TF); p6-pol (p6*); Protease (EC 3.4.23.16) (PR) (Retropepsin); Reverse transcriptase/ribonuclease H (EC 2.7.7.49) (EC 2.7.7.7) (EC 3.1.26.13) (Exoribonuclease H) (EC 3.1.13.2) (p66 RT); p51 RT; p15; Integrase (IN) (EC 2.…	Viruses, Ortervirales, Retroviridae, Orthoretrovirinae, Lentivirus, Human immunodeficiency virus 1, HIV-1 unknown group, Human immunodeficiency virus type 1 group M subtype B (isolate RF/HAT3) (HIV-1)	GO:0003677; GO:0003723; GO:0003887; GO:0003964; GO:0004190; GO:0004523; GO:0004533; GO:0005198; GO:0006310; GO:0008270; GO:0008289; GO:0015074; GO:0019013; GO:0020002; GO:0039651; GO:0039657; GO:0042025; GO:0044826; GO:0046718; GO:0055036; GO:0072494; GO:0075713; GO:0075732	DNA integration [GO:0015074]; DNA recombination [GO:0006310]; establishment of integrated proviral latency [GO:0075713]; induction by virus of host cysteine-type endopeptidase activity involved in apoptotic process [GO:0039651]; suppression by virus of host gene expression [GO:0039657]; viral entry into host cell [GO:0046718]; viral genome integration into host DNA [GO:0044826]; viral penetration…	aspartic-type endopeptidase activity [GO:0004190]; DNA binding [GO:0003677]; DNA-directed DNA polymerase activity [GO:0003887]; exoribonuclease H activity [GO:0004533]; lipid binding [GO:0008289]; RNA binding [GO:0003723]; RNA-directed DNA polymerase activity [GO:0003964]; RNA-DNA hybrid ribonuclease activity [GO:0004523]; structural molecule activity [GO:0005198]; zinc ion binding [GO:0008270]
	MG_DIP5	NB501207:24:HWLGJBGXX:1:13311:9451:10552	Q9DHU2	2.987e-11	54	Ribonucleoside-diphosphate reductase small chain (EC 1.17.4.1) (Ribonucleotide reductase small subunit)	Viruses, Poxviridae, Chordopoxvirinae, Yatapoxvirus, Tanapox virus, Yaba-like disease virus (YLDV)	GO:0004748; GO:0006260; GO:0009263; GO:0046872	deoxyribonucleotide biosynthetic process [GO:0009263]; DNA replication [GO:0006260]	metal ion binding [GO:0046872]; ribonucleoside-diphosphate reductase activity, thioredoxin disulfide as acceptor [GO:0004748]
	MG_DIP5	NB501207:24:HWLGJBGXX:4:21611:12832:11059	P33458	1.295e-05	40	Gag polyprotein [Cleaved into: Matrix protein p16; Capsid protein p25; Nucleocapsid protein p14]	Viruses, Ortervirales, Retroviridae, Orthoretrovirinae, Lentivirus, Caprine arthritis encephalitis virus (CAEV), Caprine arthritis encephalitis virus (strain Cork) (CAEV-Co)	GO:0003676; GO:0008270; GO:0019028; GO:0039702	viral budding via host ESCRT complex [GO:0039702]	nucleic acid binding [GO:0003676]; zinc ion binding [GO:0008270]
	MG_DIP5	NB501207:24:HWLGJBGXX:1:13202:19984:8288	P05959	7.138e-06	39	Gag-Pol polyprotein (Pr160Gag-Pol) [Cleaved into: Matrix protein p17 (MA); Capsid protein p24 (CA); Spacer peptide 1 (SP1) (p2); Nucleocapsid protein p7 (NC); Transframe peptide (TF); p6-pol (p6*); Protease (EC 3.4.23.16) (PR) (Retropepsin); Reverse transcriptase/ribonuclease H (EC 2.7.7.49) (EC 2.7.7.7) (EC 3.1.26.13) (Exoribonuclease H) (EC 3.1.13.2) (p66 RT); p51 RT; p15; Integrase (IN) (EC 2.…	Viruses, Ortervirales, Retroviridae, Orthoretrovirinae, Lentivirus, Human immunodeficiency virus 1, HIV-1 unknown group, Human immunodeficiency virus type 1 group M subtype B (isolate RF/HAT3) (HIV-1)	GO:0003677; GO:0003723; GO:0003887; GO:0003964; GO:0004190; GO:0004523; GO:0004533; GO:0005198; GO:0006310; GO:0008270; GO:0008289; GO:0015074; GO:0019013; GO:0020002; GO:0039651; GO:0039657; GO:0042025; GO:0044826; GO:0046718; GO:0055036; GO:0072494; GO:0075713; GO:0075732	DNA integration [GO:0015074]; DNA recombination [GO:0006310]; establishment of integrated proviral latency [GO:0075713]; induction by virus of host cysteine-type endopeptidase activity involved in apoptotic process [GO:0039651]; suppression by virus of host gene expression [GO:0039657]; viral entry into host cell [GO:0046718]; viral genome integration into host DNA [GO:0044826]; viral penetration…	aspartic-type endopeptidase activity [GO:0004190]; DNA binding [GO:0003677]; DNA-directed DNA polymerase activity [GO:0003887]; exoribonuclease H activity [GO:0004533]; lipid binding [GO:0008289]; RNA binding [GO:0003723]; RNA-directed DNA polymerase activity [GO:0003964]; RNA-DNA hybrid ribonuclease activity [GO:0004523]; structural molecule activity [GO:0005198]; zinc ion binding [GO:0008270]
	MG_DIP5	NB501207:24:HWLGJBGXX:2:11101:20859:4622	P04587	1.488e-06	42	Gag-Pol polyprotein (Pr160Gag-Pol) [Cleaved into: Matrix protein p17 (MA); Capsid protein p24 (CA); Spacer peptide 1 (SP1) (p2); Nucleocapsid protein p7 (NC); Transframe peptide (TF); p6-pol (p6*); Protease (EC 3.4.23.16) (PR) (Retropepsin); Reverse transcriptase/ribonuclease H (EC 2.7.7.49) (EC 2.7.7.7) (EC 3.1.26.13) (Exoribonuclease H) (EC 3.1.13.2) (p66 RT); p51 RT; p15; Integrase (IN) (EC 2.…	Viruses, Ortervirales, Retroviridae, Orthoretrovirinae, Lentivirus, Human immunodeficiency virus 1, HIV-1 unknown group, Human immunodeficiency virus type 1 group M subtype B (isolate BH5) (HIV-1)	GO:0003677; GO:0003723; GO:0003887; GO:0003964; GO:0004190; GO:0004523; GO:0004533; GO:0005198; GO:0006310; GO:0008270; GO:0008289; GO:0015074; GO:0019013; GO:0020002; GO:0039651; GO:0039657; GO:0042025; GO:0044826; GO:0046718; GO:0055036; GO:0072494; GO:0075713; GO:0075732	DNA integration [GO:0015074]; DNA recombination [GO:0006310]; establishment of integrated proviral latency [GO:0075713]; induction by virus of host cysteine-type endopeptidase activity involved in apoptotic process [GO:0039651]; suppression by virus of host gene expression [GO:0039657]; viral entry into host cell [GO:0046718]; viral genome integration into host DNA [GO:0044826]; viral penetration…	aspartic-type endopeptidase activity [GO:0004190]; DNA binding [GO:0003677]; DNA-directed DNA polymerase activity [GO:0003887]; exoribonuclease H activity [GO:0004533]; lipid binding [GO:0008289]; RNA binding [GO:0003723]; RNA-directed DNA polymerase activity [GO:0003964]; RNA-DNA hybrid ribonuclease activity [GO:0004523]; structural molecule activity [GO:0005198]; zinc ion binding [GO:0008270]
	MG_DIP5	NB501207:24:HWLGJBGXX:3:13401:11217:10665	Q5UQ57	0.0001777	35	Probable ubiquitin-conjugating enzyme E2 L709 (EC 2.3.2.23) (E2 ubiquitin-conjugating enzyme L709) (Ubiquitin carrier protein) (Ubiquitin-protein ligase)	Viruses, Mimiviridae, Mimivirus, Acanthamoeba polyphaga mimivirus (APMV)	GO:0005524; GO:0061631		ATP binding [GO:0005524]; ubiquitin conjugating enzyme activity [GO:0061631]
	MG_DIP5	NB501207:24:HWLGJBGXX:2:12308:11318:19418	P00542	6.045e-08	45	Tyrosine-protein kinase transforming protein Fes (EC 2.7.10.2)	Viruses, Ortervirales, Retroviridae, Orthoretrovirinae, Gammaretrovirus, Feline sarcoma virus (strain Gardner-Arnstein) (Ga-FeSV) (Gardner-Arnstein feline leukemia oncovirus B)	GO:0004715; GO:0005524		ATP binding [GO:0005524]; non-membrane spanning protein tyrosine kinase activity [GO:0004715]
	MG_DIP5	NB501207:24:HWLGJBGXX:2:22103:18431:16846	P17283	0.0001327	37	Gag-Pol polyprotein (Pr160Gag-Pol) [Cleaved into: Matrix protein p17 (MA); Capsid protein p24 (CA); Nucleocapsid protein p7 (NC); p6-pol (p6*); Protease (EC 3.4.23.16) (PR) (Retropepsin); Reverse transcriptase/ribonuclease H (EC 2.7.7.49) (EC 2.7.7.7) (EC 3.1.26.13) (Exoribonuclease H) (EC 3.1.13.2) (p66 RT); p51 RT; p15; Integrase (IN) (EC 2.7.7.-) (EC 3.1.-.-)]	Viruses, Ortervirales, Retroviridae, Orthoretrovirinae, Lentivirus, Simian immunodeficiency virus (SIV), Simian immunodeficiency virus - cpz, Simian immunodeficiency virus (isolate CPZ GAB1) (SIV-cpz) (Chimpanzee immunodeficiency virus)	GO:0003677; GO:0003723; GO:0003887; GO:0003964; GO:0004190; GO:0004523; GO:0004533; GO:0005198; GO:0006310; GO:0008270; GO:0015074; GO:0016020; GO:0019013; GO:0020002; GO:0030430; GO:0039657; GO:0042025; GO:0044826; GO:0046718; GO:0075713; GO:0075732	DNA integration [GO:0015074]; DNA recombination [GO:0006310]; establishment of integrated proviral latency [GO:0075713]; suppression by virus of host gene expression [GO:0039657]; viral entry into host cell [GO:0046718]; viral genome integration into host DNA [GO:0044826]; viral penetration into host nucleus [GO:0075732]	aspartic-type endopeptidase activity [GO:0004190]; DNA binding [GO:0003677]; DNA-directed DNA polymerase activity [GO:0003887]; exoribonuclease H activity [GO:0004533]; RNA binding [GO:0003723]; RNA-directed DNA polymerase activity [GO:0003964]; RNA-DNA hybrid ribonuclease activity [GO:0004523]; structural molecule activity [GO:0005198]; zinc ion binding [GO:0008270]
	MG_DIP5	NB501207:24:HWLGJBGXX:2:23102:4211:1945	Q9Q721	1.225e-05	41	Gag polyprotein (Pr55Gag) [Cleaved into: Matrix protein p17 (MA); Capsid protein p24 (CA); Spacer peptide 1 (SP1) (p2); Nucleocapsid protein p7 (NC); Spacer peptide 2 (SP2) (p1); p6-gag]	Viruses, Ortervirales, Retroviridae, Orthoretrovirinae, Lentivirus, Human immunodeficiency virus 1, HIV-1 group M, HIV-1 M:H, Human immunodeficiency virus type 1 group M subtype H (isolate VI991) (HIV-1)	GO:0003723; GO:0005198; GO:0008270; GO:0019013; GO:0020002; GO:0039702; GO:0042025; GO:0055036; GO:0072494	viral budding via host ESCRT complex [GO:0039702]	RNA binding [GO:0003723]; structural molecule activity [GO:0005198]; zinc ion binding [GO:0008270]
	MG_DIP5	NB501207:24:HWLGJBGXX:1:11111:7995:17221	Q5UR16	0.0007507	34	Putative EGF-like domain-containing protein R659	Viruses, Mimiviridae, Mimivirus, Acanthamoeba polyphaga mimivirus (APMV)	GO:0005576
	MG_DIP5	NB501207:24:HWLGJBGXX:4:23404:5994:18943	Q9Q721	0.0004406	36	Gag polyprotein (Pr55Gag) [Cleaved into: Matrix protein p17 (MA); Capsid protein p24 (CA); Spacer peptide 1 (SP1) (p2); Nucleocapsid protein p7 (NC); Spacer peptide 2 (SP2) (p1); p6-gag]	Viruses, Ortervirales, Retroviridae, Orthoretrovirinae, Lentivirus, Human immunodeficiency virus 1, HIV-1 group M, HIV-1 M:H, Human immunodeficiency virus type 1 group M subtype H (isolate VI991) (HIV-1)	GO:0003723; GO:0005198; GO:0008270; GO:0019013; GO:0020002; GO:0039702; GO:0042025; GO:0055036; GO:0072494	viral budding via host ESCRT complex [GO:0039702]	RNA binding [GO:0003723]; structural molecule activity [GO:0005198]; zinc ion binding [GO:0008270]
	MG_DIP5	NB501207:24:HWLGJBGXX:2:22107:3500:6047	P05959	7.549e-06	39	Gag-Pol polyprotein (Pr160Gag-Pol) [Cleaved into: Matrix protein p17 (MA); Capsid protein p24 (CA); Spacer peptide 1 (SP1) (p2); Nucleocapsid protein p7 (NC); Transframe peptide (TF); p6-pol (p6*); Protease (EC 3.4.23.16) (PR) (Retropepsin); Reverse transcriptase/ribonuclease H (EC 2.7.7.49) (EC 2.7.7.7) (EC 3.1.26.13) (Exoribonuclease H) (EC 3.1.13.2) (p66 RT); p51 RT; p15; Integrase (IN) (EC 2.…	Viruses, Ortervirales, Retroviridae, Orthoretrovirinae, Lentivirus, Human immunodeficiency virus 1, HIV-1 unknown group, Human immunodeficiency virus type 1 group M subtype B (isolate RF/HAT3) (HIV-1)	GO:0003677; GO:0003723; GO:0003887; GO:0003964; GO:0004190; GO:0004523; GO:0004533; GO:0005198; GO:0006310; GO:0008270; GO:0008289; GO:0015074; GO:0019013; GO:0020002; GO:0039651; GO:0039657; GO:0042025; GO:0044826; GO:0046718; GO:0055036; GO:0072494; GO:0075713; GO:0075732	DNA integration [GO:0015074]; DNA recombination [GO:0006310]; establishment of integrated proviral latency [GO:0075713]; induction by virus of host cysteine-type endopeptidase activity involved in apoptotic process [GO:0039651]; suppression by virus of host gene expression [GO:0039657]; viral entry into host cell [GO:0046718]; viral genome integration into host DNA [GO:0044826]; viral penetration…	aspartic-type endopeptidase activity [GO:0004190]; DNA binding [GO:0003677]; DNA-directed DNA polymerase activity [GO:0003887]; exoribonuclease H activity [GO:0004533]; lipid binding [GO:0008289]; RNA binding [GO:0003723]; RNA-directed DNA polymerase activity [GO:0003964]; RNA-DNA hybrid ribonuclease activity [GO:0004523]; structural molecule activity [GO:0005198]; zinc ion binding [GO:0008270]
	MG_DIP5	NB501207:24:HWLGJBGXX:1:11309:4698:12483	Q91ID7	5.383e-05	36	Non-structural protein 1 (NS1)	Viruses, Riboviria, Reoviridae, Spinareovirinae, Cypovirus (cytoplasmic polyhedrosis viruses), Cypovirus 1 (CPV-1), Lymantria dispar cypovirus 1 (LdCPV-1), Lymantria dispar cypovirus 1 (isolate Rao) (LdCPV-1)
	MG_DIP5	NB501207:24:HWLGJBGXX:2:21310:25946:17674	Q9J569	2.506e-06	42	Putative ankyrin repeat protein FPV162	Viruses, Poxviridae, Chordopoxvirinae, Avipoxvirus, Fowlpox virus (FPV), Fowlpox virus (strain NVSL) (FPV)
	MG_DIP5	NB501207:24:HWLGJBGXX:2:11310:19048:3347	Q5UR16	0.0008765	35	Putative EGF-like domain-containing protein R659	Viruses, Mimiviridae, Mimivirus, Acanthamoeba polyphaga mimivirus (APMV)	GO:0005576
	MG_DIP5	NB501207:24:HWLGJBGXX:4:23610:4226:8435	P19199	5.487e-05	37	Polyprotein P3 [Includes: Putative movement protein (MP); Capsid protein (Coat protein) (CP); Protease (PR) (EC 3.4.23.-); Reverse transcriptase (RT) (EC 2.7.7.49); Ribonuclease H (EC 3.1.26.4)]	Viruses, Ortervirales, Caulimoviridae, Badnavirus, Commelina yellow mottle virus (CoYMV)	GO:0003676; GO:0003964; GO:0004190; GO:0004523; GO:0008270; GO:0043657; GO:0046718; GO:0046740; GO:0075732	transport of virus in host, cell to cell [GO:0046740]; viral entry into host cell [GO:0046718]; viral penetration into host nucleus [GO:0075732]	aspartic-type endopeptidase activity [GO:0004190]; nucleic acid binding [GO:0003676]; RNA-directed DNA polymerase activity [GO:0003964]; RNA-DNA hybrid ribonuclease activity [GO:0004523]; zinc ion binding [GO:0008270]
	MG_DIP5	NB501207:24:HWLGJBGXX:4:22509:11134:5946	P11365	4.441e-05	37	Intracisternal A-particle Gag-related polyprotein [Cleaved into: Phosphorylated protein; Capsid protein; Nucleocapsid protein; Protease (EC 3.4.23.-)]	Viruses, Ortervirales, Retroviridae, unclassified Retroviridae, Intracisternal A-particles, Mouse intracisternal a-particle MIAE (IAP-MIAE), Mouse intracisternal a-particle MIA14 (IAP-MIA14)	GO:0003676; GO:0004190; GO:0008270; GO:0016032	viral process [GO:0016032]	aspartic-type endopeptidase activity [GO:0004190]; nucleic acid binding [GO:0003676]; zinc ion binding [GO:0008270]
	MG_DIP5	NB501207:24:HWLGJBGXX:4:11411:4185:16106	Q91ID7	6.024e-05	38	Non-structural protein 1 (NS1)	Viruses, Riboviria, Reoviridae, Spinareovirinae, Cypovirus (cytoplasmic polyhedrosis viruses), Cypovirus 1 (CPV-1), Lymantria dispar cypovirus 1 (LdCPV-1), Lymantria dispar cypovirus 1 (isolate Rao) (LdCPV-1)
	MG_DIP5	NB501207:24:HWLGJBGXX:3:13601:3851:2208	Q05120	1.61e-07	45	Ubiquitin-like protein	Viruses, Baculoviridae, Alphabaculovirus, Orgyia pseudotsugata multicapsid polyhedrosis virus (OpMNPV)	GO:0039648	modulation by virus of host protein ubiquitination [GO:0039648]
	MG_DIP5	NB501207:24:HWLGJBGXX:2:13309:25233:13833	Q6XKE6	3.778e-12	58	Genome polyprotein [Includes: Aspartic protease (PR) (EC 3.4.23.-); Reverse transcriptase (RT) (EC 2.7.7.49) (EC 2.7.7.7)]	Viruses, Ortervirales, Caulimoviridae, Petuvirus, Petunia vein clearing virus, Petunia vein clearing virus (isolate Hohn) (PVCV)	GO:0003677; GO:0003887; GO:0003964; GO:0004190; GO:0004519; GO:0008270; GO:0046740	transport of virus in host, cell to cell [GO:0046740]	aspartic-type endopeptidase activity [GO:0004190]; DNA binding [GO:0003677]; DNA-directed DNA polymerase activity [GO:0003887]; endonuclease activity [GO:0004519]; RNA-directed DNA polymerase activity [GO:0003964]; zinc ion binding [GO:0008270]
	MG_DIP5	NB501207:24:HWLGJBGXX:2:23306:21150:18772	Q196Y5	0.0001908	37	Uncharacterized protein 075R	Viruses, Iridoviridae, Betairidovirinae, Chloriridovirus, Invertebrate iridescent virus 3 (IIV-3) (Mosquito iridescent virus)
	MG_DIP5	NB501207:24:HWLGJBGXX:1:13209:24148:4608	P04587	1.641e-06	42	Gag-Pol polyprotein (Pr160Gag-Pol) [Cleaved into: Matrix protein p17 (MA); Capsid protein p24 (CA); Spacer peptide 1 (SP1) (p2); Nucleocapsid protein p7 (NC); Transframe peptide (TF); p6-pol (p6*); Protease (EC 3.4.23.16) (PR) (Retropepsin); Reverse transcriptase/ribonuclease H (EC 2.7.7.49) (EC 2.7.7.7) (EC 3.1.26.13) (Exoribonuclease H) (EC 3.1.13.2) (p66 RT); p51 RT; p15; Integrase (IN) (EC 2.…	Viruses, Ortervirales, Retroviridae, Orthoretrovirinae, Lentivirus, Human immunodeficiency virus 1, HIV-1 unknown group, Human immunodeficiency virus type 1 group M subtype B (isolate BH5) (HIV-1)	GO:0003677; GO:0003723; GO:0003887; GO:0003964; GO:0004190; GO:0004523; GO:0004533; GO:0005198; GO:0006310; GO:0008270; GO:0008289; GO:0015074; GO:0019013; GO:0020002; GO:0039651; GO:0039657; GO:0042025; GO:0044826; GO:0046718; GO:0055036; GO:0072494; GO:0075713; GO:0075732	DNA integration [GO:0015074]; DNA recombination [GO:0006310]; establishment of integrated proviral latency [GO:0075713]; induction by virus of host cysteine-type endopeptidase activity involved in apoptotic process [GO:0039651]; suppression by virus of host gene expression [GO:0039657]; viral entry into host cell [GO:0046718]; viral genome integration into host DNA [GO:0044826]; viral penetration…	aspartic-type endopeptidase activity [GO:0004190]; DNA binding [GO:0003677]; DNA-directed DNA polymerase activity [GO:0003887]; exoribonuclease H activity [GO:0004533]; lipid binding [GO:0008289]; RNA binding [GO:0003723]; RNA-directed DNA polymerase activity [GO:0003964]; RNA-DNA hybrid ribonuclease activity [GO:0004523]; structural molecule activity [GO:0005198]; zinc ion binding [GO:0008270]
	MG_DIP5	NB501207:24:HWLGJBGXX:3:22607:19566:18977	P19199	9.584e-13	59	Polyprotein P3 [Includes: Putative movement protein (MP); Capsid protein (Coat protein) (CP); Protease (PR) (EC 3.4.23.-); Reverse transcriptase (RT) (EC 2.7.7.49); Ribonuclease H (EC 3.1.26.4)]	Viruses, Ortervirales, Caulimoviridae, Badnavirus, Commelina yellow mottle virus (CoYMV)	GO:0003676; GO:0003964; GO:0004190; GO:0004523; GO:0008270; GO:0043657; GO:0046718; GO:0046740; GO:0075732	transport of virus in host, cell to cell [GO:0046740]; viral entry into host cell [GO:0046718]; viral penetration into host nucleus [GO:0075732]	aspartic-type endopeptidase activity [GO:0004190]; nucleic acid binding [GO:0003676]; RNA-directed DNA polymerase activity [GO:0003964]; RNA-DNA hybrid ribonuclease activity [GO:0004523]; zinc ion binding [GO:0008270]
	MG_DIP5	NB501207:24:HWLGJBGXX:4:11506:3165:1079	P00530	1.377e-07	44	Tyrosine-protein kinase transforming protein Fps (EC 2.7.10.2)	Viruses, Ortervirales, Retroviridae, Orthoretrovirinae, Alpharetrovirus, Fujinami sarcoma virus	GO:0004715; GO:0005524		ATP binding [GO:0005524]; non-membrane spanning protein tyrosine kinase activity [GO:0004715]
	MG_DIP5	NB501207:24:HWLGJBGXX:2:12105:11499:6724	P01113	7.257e-07	44	GTPase HRas (Transforming protein p21/H-Ras)	Viruses, Ortervirales, Retroviridae, Orthoretrovirinae, Gammaretrovirus, Moloney murine sarcoma virus (MoMSV)	GO:0003924; GO:0005525; GO:0007165; GO:0016020; GO:0020002	signal transduction [GO:0007165]	GTPase activity [GO:0003924]; GTP binding [GO:0005525]
	MG_DIP5	NB501207:24:HWLGJBGXX:3:22402:20751:9891	Q5UR16	0.0006306	35	Putative EGF-like domain-containing protein R659	Viruses, Mimiviridae, Mimivirus, Acanthamoeba polyphaga mimivirus (APMV)	GO:0005576
	MG_DIP5	NB501207:24:HWLGJBGXX:3:22610:13345:15351	P19199	8.747e-12	57	Polyprotein P3 [Includes: Putative movement protein (MP); Capsid protein (Coat protein) (CP); Protease (PR) (EC 3.4.23.-); Reverse transcriptase (RT) (EC 2.7.7.49); Ribonuclease H (EC 3.1.26.4)]	Viruses, Ortervirales, Caulimoviridae, Badnavirus, Commelina yellow mottle virus (CoYMV)	GO:0003676; GO:0003964; GO:0004190; GO:0004523; GO:0008270; GO:0043657; GO:0046718; GO:0046740; GO:0075732	transport of virus in host, cell to cell [GO:0046740]; viral entry into host cell [GO:0046718]; viral penetration into host nucleus [GO:0075732]	aspartic-type endopeptidase activity [GO:0004190]; nucleic acid binding [GO:0003676]; RNA-directed DNA polymerase activity [GO:0003964]; RNA-DNA hybrid ribonuclease activity [GO:0004523]; zinc ion binding [GO:0008270]
	MG_DIP5	NB501207:24:HWLGJBGXX:2:12306:3727:9114	P05959	8.3e-06	39	Gag-Pol polyprotein (Pr160Gag-Pol) [Cleaved into: Matrix protein p17 (MA); Capsid protein p24 (CA); Spacer peptide 1 (SP1) (p2); Nucleocapsid protein p7 (NC); Transframe peptide (TF); p6-pol (p6*); Protease (EC 3.4.23.16) (PR) (Retropepsin); Reverse transcriptase/ribonuclease H (EC 2.7.7.49) (EC 2.7.7.7) (EC 3.1.26.13) (Exoribonuclease H) (EC 3.1.13.2) (p66 RT); p51 RT; p15; Integrase (IN) (EC 2.…	Viruses, Ortervirales, Retroviridae, Orthoretrovirinae, Lentivirus, Human immunodeficiency virus 1, HIV-1 unknown group, Human immunodeficiency virus type 1 group M subtype B (isolate RF/HAT3) (HIV-1)	GO:0003677; GO:0003723; GO:0003887; GO:0003964; GO:0004190; GO:0004523; GO:0004533; GO:0005198; GO:0006310; GO:0008270; GO:0008289; GO:0015074; GO:0019013; GO:0020002; GO:0039651; GO:0039657; GO:0042025; GO:0044826; GO:0046718; GO:0055036; GO:0072494; GO:0075713; GO:0075732	DNA integration [GO:0015074]; DNA recombination [GO:0006310]; establishment of integrated proviral latency [GO:0075713]; induction by virus of host cysteine-type endopeptidase activity involved in apoptotic process [GO:0039651]; suppression by virus of host gene expression [GO:0039657]; viral entry into host cell [GO:0046718]; viral genome integration into host DNA [GO:0044826]; viral penetration…	aspartic-type endopeptidase activity [GO:0004190]; DNA binding [GO:0003677]; DNA-directed DNA polymerase activity [GO:0003887]; exoribonuclease H activity [GO:0004533]; lipid binding [GO:0008289]; RNA binding [GO:0003723]; RNA-directed DNA polymerase activity [GO:0003964]; RNA-DNA hybrid ribonuclease activity [GO:0004523]; structural molecule activity [GO:0005198]; zinc ion binding [GO:0008270]
	MG_DIP5	NB501207:24:HWLGJBGXX:4:13612:9603:9164	Q89662	4.9e-07	42	Deoxyuridine 5'-triphosphate nucleotidohydrolase (dUTPase) (EC 3.6.1.23) (dUTP pyrophosphatase)	Viruses, Adenoviridae, Aviadenovirus, Fowl aviadenovirus A, Fowl adenovirus A serotype 1 (strain CELO / Phelps) (FAdV-1) (Avian adenovirus gal1 (strain Phelps))	GO:0000287; GO:0004170; GO:0006226; GO:0046081	dUMP biosynthetic process [GO:0006226]; dUTP catabolic process [GO:0046081]	dUTP diphosphatase activity [GO:0004170]; magnesium ion binding [GO:0000287]
	MG_DIP5	NB501207:24:HWLGJBGXX:4:13612:18823:13304	O92815	2.48e-07	44	Gag-Pol polyprotein [Cleaved into: Matrix protein p10 (MA); p20; Capsid protein p25 (CA); Nucleocapsid protein p14 (NC-pol); Protease p15 (PR) (EC 3.4.23.-); Reverse transcriptase/ribonuclease H p90 (RT) (EC 2.7.7.49) (EC 2.7.7.7) (EC 3.1.26.4); Integrase p46 (IN) (EC 2.7.7.-) (EC 3.1.-.-)]	Viruses, Ortervirales, Retroviridae, Orthoretrovirinae, Epsilonretrovirus, Walleye dermal sarcoma virus (WDSV)	GO:0003677; GO:0003723; GO:0003887; GO:0003964; GO:0004190; GO:0004523; GO:0006310; GO:0008270; GO:0015074; GO:0016020; GO:0019013; GO:0020002; GO:0039660	DNA integration [GO:0015074]; DNA recombination [GO:0006310]	aspartic-type endopeptidase activity [GO:0004190]; DNA binding [GO:0003677]; DNA-directed DNA polymerase activity [GO:0003887]; RNA binding [GO:0003723]; RNA-directed DNA polymerase activity [GO:0003964]; RNA-DNA hybrid ribonuclease activity [GO:0004523]; structural constituent of virion [GO:0039660]; zinc ion binding [GO:0008270]
	MG_DIP5	NB501207:24:HWLGJBGXX:3:13605:25472:3997	P16900	7.328e-05	38	Gag polyprotein [Cleaved into: Matrix protein p16; Capsid protein p25; Nucleocapsid protein p14]	Viruses, Ortervirales, Retroviridae, Orthoretrovirinae, Lentivirus, Visna-maedi virus, Visna/maedi virus SA-OMVV, Ovine maedi visna related virus (strain South Africa) (SA-OMVV) (Ovine lentivirus)	GO:0003676; GO:0008270; GO:0019028; GO:0039702	viral budding via host ESCRT complex [GO:0039702]	nucleic acid binding [GO:0003676]; zinc ion binding [GO:0008270]
	MG_DIP5	NB501207:24:HWLGJBGXX:1:11304:8563:10109	P19199	8.3e-06	39	Polyprotein P3 [Includes: Putative movement protein (MP); Capsid protein (Coat protein) (CP); Protease (PR) (EC 3.4.23.-); Reverse transcriptase (RT) (EC 2.7.7.49); Ribonuclease H (EC 3.1.26.4)]	Viruses, Ortervirales, Caulimoviridae, Badnavirus, Commelina yellow mottle virus (CoYMV)	GO:0003676; GO:0003964; GO:0004190; GO:0004523; GO:0008270; GO:0043657; GO:0046718; GO:0046740; GO:0075732	transport of virus in host, cell to cell [GO:0046740]; viral entry into host cell [GO:0046718]; viral penetration into host nucleus [GO:0075732]	aspartic-type endopeptidase activity [GO:0004190]; nucleic acid binding [GO:0003676]; RNA-directed DNA polymerase activity [GO:0003964]; RNA-DNA hybrid ribonuclease activity [GO:0004523]; zinc ion binding [GO:0008270]
	MG_DIP5	NB501207:24:HWLGJBGXX:1:21205:13518:4534	Q196Y5	0.0003157	36	Uncharacterized protein 075R	Viruses, Iridoviridae, Betairidovirinae, Chloriridovirus, Invertebrate iridescent virus 3 (IIV-3) (Mosquito iridescent virus)
	MG_DIP5	NB501207:24:HWLGJBGXX:4:13607:26057:4534	Q196Y5	0.0004978	36	Uncharacterized protein 075R	Viruses, Iridoviridae, Betairidovirinae, Chloriridovirus, Invertebrate iridescent virus 3 (IIV-3) (Mosquito iridescent virus)
	MG_DIP5	NB501207:24:HWLGJBGXX:1:21312:22736:11171	Q9IJX4	0.0008975	34	Replicase polyprotein [Cleaved into: Protein 1A (CrPV-1A); Protein 2A; Protein 2B; Protein 2C; Protein 3A; Protein 3B; 3C-like protease (EC 3.4.22.-); RNA-directed RNA polymerase 3D-POL (EC 2.7.7.48)]	Viruses, Riboviria, Picornavirales, Dicistroviridae, Cripavirus, Cricket paralysis virus (CrPV), Cricket paralysis virus (isolate Teleogryllus commodus/Australia/CrPVVIC/1968) (CrPV)	GO:0003723; GO:0003724; GO:0003968; GO:0005524; GO:0006351; GO:0008234; GO:0039694	transcription, DNA-templated [GO:0006351]; viral RNA genome replication [GO:0039694]	ATP binding [GO:0005524]; cysteine-type peptidase activity [GO:0008234]; RNA binding [GO:0003723]; RNA-directed 5'-3' RNA polymerase activity [GO:0003968]; RNA helicase activity [GO:0003724]
	MG_DIP5	NB501207:24:HWLGJBGXX:2:21309:17862:13040	P17283	5.73e-05	38	Gag-Pol polyprotein (Pr160Gag-Pol) [Cleaved into: Matrix protein p17 (MA); Capsid protein p24 (CA); Nucleocapsid protein p7 (NC); p6-pol (p6*); Protease (EC 3.4.23.16) (PR) (Retropepsin); Reverse transcriptase/ribonuclease H (EC 2.7.7.49) (EC 2.7.7.7) (EC 3.1.26.13) (Exoribonuclease H) (EC 3.1.13.2) (p66 RT); p51 RT; p15; Integrase (IN) (EC 2.7.7.-) (EC 3.1.-.-)]	Viruses, Ortervirales, Retroviridae, Orthoretrovirinae, Lentivirus, Simian immunodeficiency virus (SIV), Simian immunodeficiency virus - cpz, Simian immunodeficiency virus (isolate CPZ GAB1) (SIV-cpz) (Chimpanzee immunodeficiency virus)	GO:0003677; GO:0003723; GO:0003887; GO:0003964; GO:0004190; GO:0004523; GO:0004533; GO:0005198; GO:0006310; GO:0008270; GO:0015074; GO:0016020; GO:0019013; GO:0020002; GO:0030430; GO:0039657; GO:0042025; GO:0044826; GO:0046718; GO:0075713; GO:0075732	DNA integration [GO:0015074]; DNA recombination [GO:0006310]; establishment of integrated proviral latency [GO:0075713]; suppression by virus of host gene expression [GO:0039657]; viral entry into host cell [GO:0046718]; viral genome integration into host DNA [GO:0044826]; viral penetration into host nucleus [GO:0075732]	aspartic-type endopeptidase activity [GO:0004190]; DNA binding [GO:0003677]; DNA-directed DNA polymerase activity [GO:0003887]; exoribonuclease H activity [GO:0004533]; RNA binding [GO:0003723]; RNA-directed DNA polymerase activity [GO:0003964]; RNA-DNA hybrid ribonuclease activity [GO:0004523]; structural molecule activity [GO:0005198]; zinc ion binding [GO:0008270]
	MG_DIP5	NB501207:24:HWLGJBGXX:4:23506:9410:5613	O92815	1.47e-09	51	Gag-Pol polyprotein [Cleaved into: Matrix protein p10 (MA); p20; Capsid protein p25 (CA); Nucleocapsid protein p14 (NC-pol); Protease p15 (PR) (EC 3.4.23.-); Reverse transcriptase/ribonuclease H p90 (RT) (EC 2.7.7.49) (EC 2.7.7.7) (EC 3.1.26.4); Integrase p46 (IN) (EC 2.7.7.-) (EC 3.1.-.-)]	Viruses, Ortervirales, Retroviridae, Orthoretrovirinae, Epsilonretrovirus, Walleye dermal sarcoma virus (WDSV)	GO:0003677; GO:0003723; GO:0003887; GO:0003964; GO:0004190; GO:0004523; GO:0006310; GO:0008270; GO:0015074; GO:0016020; GO:0019013; GO:0020002; GO:0039660	DNA integration [GO:0015074]; DNA recombination [GO:0006310]	aspartic-type endopeptidase activity [GO:0004190]; DNA binding [GO:0003677]; DNA-directed DNA polymerase activity [GO:0003887]; RNA binding [GO:0003723]; RNA-directed DNA polymerase activity [GO:0003964]; RNA-DNA hybrid ribonuclease activity [GO:0004523]; structural constituent of virion [GO:0039660]; zinc ion binding [GO:0008270]
	MG_DIP5	NB501207:24:HWLGJBGXX:3:22511:1335:6314	P00535	4.19e-28	104	Tyrosine-protein kinase transforming protein erbB (EC 2.7.10.1)	Viruses, Ortervirales, Retroviridae, Orthoretrovirinae, Alpharetrovirus, Avian leukosis virus (ALV), Avian erythroblastosis virus, Avian erythroblastosis virus (strain ES4)	GO:0004714; GO:0005524		ATP binding [GO:0005524]; transmembrane receptor protein tyrosine kinase activity [GO:0004714]
	MG_DIP5	NB501207:24:HWLGJBGXX:3:22508:2395:17755	Q5UP57	0.0008975	34	Putative prolyl 4-hydroxylase (4-PH) (EC 1.14.11.2) (Procollagen-proline,2-oxoglutarate-4-dioxygenase)	Viruses, Mimiviridae, Mimivirus, Acanthamoeba polyphaga mimivirus (APMV)	GO:0004656; GO:0005506; GO:0019012; GO:0031418		iron ion binding [GO:0005506]; L-ascorbic acid binding [GO:0031418]; procollagen-proline 4-dioxygenase activity [GO:0004656]
	MG_DIP5	NB501207:24:HWLGJBGXX:2:13201:13286:9645	O41033	5.561e-09	50	Deoxyuridine 5'-triphosphate nucleotidohydrolase (dUTPase) (EC 3.6.1.23) (dUTP pyrophosphatase)	Viruses, Phycodnaviridae, Chlorovirus, Paramecium bursaria Chlorella virus 1 (PBCV-1)	GO:0000287; GO:0004170; GO:0006226; GO:0046081	dUMP biosynthetic process [GO:0006226]; dUTP catabolic process [GO:0046081]	dUTP diphosphatase activity [GO:0004170]; magnesium ion binding [GO:0000287]
	MG_DIP5	NB501207:24:HWLGJBGXX:4:11503:20821:7366	P09523	2.172e-06	40	Enzymatic polyprotein [Includes: Aspartic protease (EC 3.4.23.-); Endonuclease; Reverse transcriptase (EC 2.7.7.49)]	Viruses, Ortervirales, Caulimoviridae, Caulimovirus, Figwort mosaic virus, Figwort mosaic virus (strain DxS) (FMV)	GO:0003964; GO:0004190; GO:0004519		aspartic-type endopeptidase activity [GO:0004190]; endonuclease activity [GO:0004519]; RNA-directed DNA polymerase activity [GO:0003964]
	MG_DIP5	NB501207:24:HWLGJBGXX:1:22108:9193:10273	P0DSV1	0.000144	36	Ribonucleoside-diphosphate reductase large subunit (EC 1.17.4.1) (Ribonucleotide reductase large subunit)	Viruses, Poxviridae, Chordopoxvirinae, Orthopoxvirus, Variola virus, Variola virus (isolate Human/India/Ind3/1967) (VARV) (Smallpox virus)	GO:0004748; GO:0005524; GO:0006260	DNA replication [GO:0006260]	ATP binding [GO:0005524]; ribonucleoside-diphosphate reductase activity, thioredoxin disulfide as acceptor [GO:0004748]
	MG_DIP5	NB501207:24:HWLGJBGXX:4:22608:4336:5900	O92815	1.565e-08	48	Gag-Pol polyprotein [Cleaved into: Matrix protein p10 (MA); p20; Capsid protein p25 (CA); Nucleocapsid protein p14 (NC-pol); Protease p15 (PR) (EC 3.4.23.-); Reverse transcriptase/ribonuclease H p90 (RT) (EC 2.7.7.49) (EC 2.7.7.7) (EC 3.1.26.4); Integrase p46 (IN) (EC 2.7.7.-) (EC 3.1.-.-)]	Viruses, Ortervirales, Retroviridae, Orthoretrovirinae, Epsilonretrovirus, Walleye dermal sarcoma virus (WDSV)	GO:0003677; GO:0003723; GO:0003887; GO:0003964; GO:0004190; GO:0004523; GO:0006310; GO:0008270; GO:0015074; GO:0016020; GO:0019013; GO:0020002; GO:0039660	DNA integration [GO:0015074]; DNA recombination [GO:0006310]	aspartic-type endopeptidase activity [GO:0004190]; DNA binding [GO:0003677]; DNA-directed DNA polymerase activity [GO:0003887]; RNA binding [GO:0003723]; RNA-directed DNA polymerase activity [GO:0003964]; RNA-DNA hybrid ribonuclease activity [GO:0004523]; structural constituent of virion [GO:0039660]; zinc ion binding [GO:0008270]
	MG_DIP5	NB501207:24:HWLGJBGXX:4:23408:18634:15548	Q5UQD2	0.0008975	34	Putative bifunctional polynucleotide phosphatase/kinase (DNA 5'-kinase/3'-phosphatase) (Polynucleotide kinase-3'-phosphatase) [Includes: Polynucleotide 3'-phosphatase (EC 3.1.3.32) (2'(3')-polynucleotidase); Polynucleotide 5'-hydroxyl-kinase (EC 2.7.1.78)]	Viruses, Mimiviridae, Mimivirus, Acanthamoeba polyphaga mimivirus (APMV)	GO:0005524; GO:0046403; GO:0046404		ATP binding [GO:0005524]; ATP-dependent polydeoxyribonucleotide 5'-hydroxyl-kinase activity [GO:0046404]; polynucleotide 3'-phosphatase activity [GO:0046403]
	MG_DIP5	NB501207:24:HWLGJBGXX:1:11101:26339:13582	P00526	0.0003709	34	Tyrosine-protein kinase transforming protein Src (EC 2.7.10.2) (pp60v-src) (p60-Src) (v-Src)	Viruses, Ortervirales, Retroviridae, Orthoretrovirinae, Alpharetrovirus, Rous sarcoma virus, Rous sarcoma virus (strain Prague C) (RSV-PrC)	GO:0004715; GO:0005524		ATP binding [GO:0005524]; non-membrane spanning protein tyrosine kinase activity [GO:0004715]
	MG_DIP5	NB501207:24:HWLGJBGXX:1:22107:17330:17094	P01105	7.395e-06	39	p135Gag-Myb-Ets-transforming protein [Cleaved into: Transforming protein v-Myb; Transforming protein v-Ets] (Fragment)	Viruses, Ortervirales, Retroviridae, Orthoretrovirinae, Alpharetrovirus, Avian leukosis virus (ALV), Avian leukemia virus, Avian leukemia virus E26	GO:0003700; GO:0042025; GO:0043565		DNA-binding transcription factor activity [GO:0003700]; sequence-specific DNA binding [GO:0043565]
	MG_DIP5	NB501207:24:HWLGJBGXX:3:13405:16103:14044	P05959	6.335e-05	39	Gag-Pol polyprotein (Pr160Gag-Pol) [Cleaved into: Matrix protein p17 (MA); Capsid protein p24 (CA); Spacer peptide 1 (SP1) (p2); Nucleocapsid protein p7 (NC); Transframe peptide (TF); p6-pol (p6*); Protease (EC 3.4.23.16) (PR) (Retropepsin); Reverse transcriptase/ribonuclease H (EC 2.7.7.49) (EC 2.7.7.7) (EC 3.1.26.13) (Exoribonuclease H) (EC 3.1.13.2) (p66 RT); p51 RT; p15; Integrase (IN) (EC 2.…	Viruses, Ortervirales, Retroviridae, Orthoretrovirinae, Lentivirus, Human immunodeficiency virus 1, HIV-1 unknown group, Human immunodeficiency virus type 1 group M subtype B (isolate RF/HAT3) (HIV-1)	GO:0003677; GO:0003723; GO:0003887; GO:0003964; GO:0004190; GO:0004523; GO:0004533; GO:0005198; GO:0006310; GO:0008270; GO:0008289; GO:0015074; GO:0019013; GO:0020002; GO:0039651; GO:0039657; GO:0042025; GO:0044826; GO:0046718; GO:0055036; GO:0072494; GO:0075713; GO:0075732	DNA integration [GO:0015074]; DNA recombination [GO:0006310]; establishment of integrated proviral latency [GO:0075713]; induction by virus of host cysteine-type endopeptidase activity involved in apoptotic process [GO:0039651]; suppression by virus of host gene expression [GO:0039657]; viral entry into host cell [GO:0046718]; viral genome integration into host DNA [GO:0044826]; viral penetration…	aspartic-type endopeptidase activity [GO:0004190]; DNA binding [GO:0003677]; DNA-directed DNA polymerase activity [GO:0003887]; exoribonuclease H activity [GO:0004533]; lipid binding [GO:0008289]; RNA binding [GO:0003723]; RNA-directed DNA polymerase activity [GO:0003964]; RNA-DNA hybrid ribonuclease activity [GO:0004523]; structural molecule activity [GO:0005198]; zinc ion binding [GO:0008270]
	MG_DIP5	NB501207:24:HWLGJBGXX:3:22404:3418:7961	P09523	1.045e-07	44	Enzymatic polyprotein [Includes: Aspartic protease (EC 3.4.23.-); Endonuclease; Reverse transcriptase (EC 2.7.7.49)]	Viruses, Ortervirales, Caulimoviridae, Caulimovirus, Figwort mosaic virus, Figwort mosaic virus (strain DxS) (FMV)	GO:0003964; GO:0004190; GO:0004519		aspartic-type endopeptidase activity [GO:0004190]; endonuclease activity [GO:0004519]; RNA-directed DNA polymerase activity [GO:0003964]
	MG_DIP5	NB501207:24:HWLGJBGXX:2:11103:7427:15988	Q5UPT4	6.671e-09	50	Uncharacterized HNH endonuclease L247 (EC 3.1.-.-)	Viruses, Mimiviridae, Mimivirus, Acanthamoeba polyphaga mimivirus (APMV)	GO:0004519		endonuclease activity [GO:0004519]
	MG_DIP5	NB501207:24:HWLGJBGXX:3:22510:26633:6324	P00535	4.19e-28	104	Tyrosine-protein kinase transforming protein erbB (EC 2.7.10.1)	Viruses, Ortervirales, Retroviridae, Orthoretrovirinae, Alpharetrovirus, Avian leukosis virus (ALV), Avian erythroblastosis virus, Avian erythroblastosis virus (strain ES4)	GO:0004714; GO:0005524		ATP binding [GO:0005524]; transmembrane receptor protein tyrosine kinase activity [GO:0004714]
	MG_FUN1	NB501207:24:HWLGJBGXX:2:22309:22538:1153	P03136	0.0007063	33	Capsid protein VP1 (Coat protein VP1)	Viruses, Parvoviridae, Parvovirinae, Protoparvovirus, Rodent protoparvovirus 1, Hamster parvovirus H1	GO:0005198; GO:0019062; GO:0039615; GO:0039665; GO:0042025; GO:0046872; GO:0075512; GO:0075521; GO:0075732; GO:0099008	clathrin-dependent endocytosis of virus by host cell [GO:0075512]; microtubule-dependent intracellular transport of viral material towards nucleus [GO:0075521]; permeabilization of host organelle membrane involved in viral entry into host cell [GO:0039665]; viral entry via permeabilization of inner membrane [GO:0099008]; viral penetration into host nucleus [GO:0075732]; virion attachment to host …	metal ion binding [GO:0046872]; structural molecule activity [GO:0005198]
	MG_FUN1	NB501207:24:HWLGJBGXX:3:13407:14409:17204	P20493	4.855e-11	56	Ribonucleoside-diphosphate reductase small chain (EC 1.17.4.1) (Ribonucleotide reductase small subunit)	Viruses, Poxviridae, Chordopoxvirinae, Orthopoxvirus, Vaccinia virus, Vaccinia virus (strain Copenhagen) (VACV)	GO:0004748; GO:0006260; GO:0009263; GO:0046872	deoxyribonucleotide biosynthetic process [GO:0009263]; DNA replication [GO:0006260]	metal ion binding [GO:0046872]; ribonucleoside-diphosphate reductase activity, thioredoxin disulfide as acceptor [GO:0004748]
	MG_FUN1	NB501207:24:HWLGJBGXX:1:12309:22406:3069	P03136	7.384e-05	38	Capsid protein VP1 (Coat protein VP1)	Viruses, Parvoviridae, Parvovirinae, Protoparvovirus, Rodent protoparvovirus 1, Hamster parvovirus H1	GO:0005198; GO:0019062; GO:0039615; GO:0039665; GO:0042025; GO:0046872; GO:0075512; GO:0075521; GO:0075732; GO:0099008	clathrin-dependent endocytosis of virus by host cell [GO:0075512]; microtubule-dependent intracellular transport of viral material towards nucleus [GO:0075521]; permeabilization of host organelle membrane involved in viral entry into host cell [GO:0039665]; viral entry via permeabilization of inner membrane [GO:0099008]; viral penetration into host nucleus [GO:0075732]; virion attachment to host …	metal ion binding [GO:0046872]; structural molecule activity [GO:0005198]
	MG_FUN1	NB501207:24:HWLGJBGXX:3:13601:11085:5606	Q5UQ27	6.975e-07	42	Probable Rab-related GTPase	Viruses, Mimiviridae, Mimivirus, Acanthamoeba polyphaga mimivirus (APMV)	GO:0003924; GO:0005525; GO:0015031; GO:0016020; GO:0020002	protein transport [GO:0015031]	GTPase activity [GO:0003924]; GTP binding [GO:0005525]
	MG_FUN1	NB501207:24:HWLGJBGXX:3:21607:15230:3897	P20493	2.86e-12	57	Ribonucleoside-diphosphate reductase small chain (EC 1.17.4.1) (Ribonucleotide reductase small subunit)	Viruses, Poxviridae, Chordopoxvirinae, Orthopoxvirus, Vaccinia virus, Vaccinia virus (strain Copenhagen) (VACV)	GO:0004748; GO:0006260; GO:0009263; GO:0046872	deoxyribonucleotide biosynthetic process [GO:0009263]; DNA replication [GO:0006260]	metal ion binding [GO:0046872]; ribonucleoside-diphosphate reductase activity, thioredoxin disulfide as acceptor [GO:0004748]
	MG_FUN1	NB501207:24:HWLGJBGXX:3:22508:14424:19670	P03136	0.0005118	34	Capsid protein VP1 (Coat protein VP1)	Viruses, Parvoviridae, Parvovirinae, Protoparvovirus, Rodent protoparvovirus 1, Hamster parvovirus H1	GO:0005198; GO:0019062; GO:0039615; GO:0039665; GO:0042025; GO:0046872; GO:0075512; GO:0075521; GO:0075732; GO:0099008	clathrin-dependent endocytosis of virus by host cell [GO:0075512]; microtubule-dependent intracellular transport of viral material towards nucleus [GO:0075521]; permeabilization of host organelle membrane involved in viral entry into host cell [GO:0039665]; viral entry via permeabilization of inner membrane [GO:0099008]; viral penetration into host nucleus [GO:0075732]; virion attachment to host …	metal ion binding [GO:0046872]; structural molecule activity [GO:0005198]
	MG_FUN1	NB501207:24:HWLGJBGXX:2:12203:5017:16094	P23091	8.603e-09	48	Transforming protein Maf	Viruses, Ortervirales, Retroviridae, Orthoretrovirinae, Alpharetrovirus, unclassified Alpharetrovirus, Avian musculoaponeurotic fibrosarcoma virus AS42	GO:0003677; GO:0003700; GO:0042025		DNA binding [GO:0003677]; DNA-binding transcription factor activity [GO:0003700]
	MG_FUN1	NB501207:24:HWLGJBGXX:2:12312:11300:15863	P03136	0.0009411	33	Capsid protein VP1 (Coat protein VP1)	Viruses, Parvoviridae, Parvovirinae, Protoparvovirus, Rodent protoparvovirus 1, Hamster parvovirus H1	GO:0005198; GO:0019062; GO:0039615; GO:0039665; GO:0042025; GO:0046872; GO:0075512; GO:0075521; GO:0075732; GO:0099008	clathrin-dependent endocytosis of virus by host cell [GO:0075512]; microtubule-dependent intracellular transport of viral material towards nucleus [GO:0075521]; permeabilization of host organelle membrane involved in viral entry into host cell [GO:0039665]; viral entry via permeabilization of inner membrane [GO:0099008]; viral penetration into host nucleus [GO:0075732]; virion attachment to host …	metal ion binding [GO:0046872]; structural molecule activity [GO:0005198]
	MG_FUN1	NB501207:24:HWLGJBGXX:1:12106:1644:4460	P03136	0.0009411	33	Capsid protein VP1 (Coat protein VP1)	Viruses, Parvoviridae, Parvovirinae, Protoparvovirus, Rodent protoparvovirus 1, Hamster parvovirus H1	GO:0005198; GO:0019062; GO:0039615; GO:0039665; GO:0042025; GO:0046872; GO:0075512; GO:0075521; GO:0075732; GO:0099008	clathrin-dependent endocytosis of virus by host cell [GO:0075512]; microtubule-dependent intracellular transport of viral material towards nucleus [GO:0075521]; permeabilization of host organelle membrane involved in viral entry into host cell [GO:0039665]; viral entry via permeabilization of inner membrane [GO:0099008]; viral penetration into host nucleus [GO:0075732]; virion attachment to host …	metal ion binding [GO:0046872]; structural molecule activity [GO:0005198]
	MG_FUN1	NB501207:24:HWLGJBGXX:4:21504:1574:11523	P20493	8.581e-05	36	Ribonucleoside-diphosphate reductase small chain (EC 1.17.4.1) (Ribonucleotide reductase small subunit)	Viruses, Poxviridae, Chordopoxvirinae, Orthopoxvirus, Vaccinia virus, Vaccinia virus (strain Copenhagen) (VACV)	GO:0004748; GO:0006260; GO:0009263; GO:0046872	deoxyribonucleotide biosynthetic process [GO:0009263]; DNA replication [GO:0006260]	metal ion binding [GO:0046872]; ribonucleoside-diphosphate reductase activity, thioredoxin disulfide as acceptor [GO:0004748]
	MG_FUN1	NB501207:24:HWLGJBGXX:3:21509:6789:17544	P41436	3.756e-05	38	Apoptosis inhibitor IAP	Viruses, Baculoviridae, Betabaculovirus, Cydia pomonella granulosis virus (CpGV) (Cydia pomonella granulovirus), Cydia pomonella granulosis virus (isolate Mexico/1963) (CpGV) (Cydia pomonella granulovirus)	GO:0046872		metal ion binding [GO:0046872]
	MG_FUN1	NB501207:24:HWLGJBGXX:4:22407:25948:12868	P20493	5.073e-14	64	Ribonucleoside-diphosphate reductase small chain (EC 1.17.4.1) (Ribonucleotide reductase small subunit)	Viruses, Poxviridae, Chordopoxvirinae, Orthopoxvirus, Vaccinia virus, Vaccinia virus (strain Copenhagen) (VACV)	GO:0004748; GO:0006260; GO:0009263; GO:0046872	deoxyribonucleotide biosynthetic process [GO:0009263]; DNA replication [GO:0006260]	metal ion binding [GO:0046872]; ribonucleoside-diphosphate reductase activity, thioredoxin disulfide as acceptor [GO:0004748]
	MG_FUN1	NB501207:24:HWLGJBGXX:4:22407:25948:12868	P20560	0.0002523	36	Uncharacterized 8.3 kDa protein	Viruses, Poxviridae, Chordopoxvirinae, Orthopoxvirus, Vaccinia virus, Vaccinia virus (strain Copenhagen) (VACV)
	MG_FUN1	NB501207:24:HWLGJBGXX:1:22212:12965:1639	P19560	0.0005911	33	Gag-Pol polyprotein (Pr170Gag-Pol) [Cleaved into: Matrix protein p16 (MA); p2L; Capsid protein p26 (CA); p3; Transframe peptide (p11); Protease (EC 3.4.23.-) (P119) (Retropepsin); Reverse transcriptase/ribonuclease H (RT) (EC 2.7.7.49) (EC 2.7.7.7) (EC 3.1.26.13) (Exoribonuclease H) (EC 3.1.13.2) (P72); Integrase (IN) (EC 2.7.7.-) (EC 3.1.-.-)]	Viruses, Ortervirales, Retroviridae, Orthoretrovirinae, Lentivirus, Bovine immunodeficiency virus, Bovine immunodeficiency virus (strain R29) (BIV) (Bovine immunodeficiency-like virus)	GO:0003677; GO:0003723; GO:0003887; GO:0003964; GO:0004190; GO:0004523; GO:0004533; GO:0006310; GO:0008270; GO:0015074; GO:0019013; GO:0039660; GO:0043657; GO:0044826; GO:0046718; GO:0075521; GO:0075713	DNA integration [GO:0015074]; DNA recombination [GO:0006310]; establishment of integrated proviral latency [GO:0075713]; microtubule-dependent intracellular transport of viral material towards nucleus [GO:0075521]; viral entry into host cell [GO:0046718]; viral genome integration into host DNA [GO:0044826]	aspartic-type endopeptidase activity [GO:0004190]; DNA binding [GO:0003677]; DNA-directed DNA polymerase activity [GO:0003887]; exoribonuclease H activity [GO:0004533]; RNA binding [GO:0003723]; RNA-directed DNA polymerase activity [GO:0003964]; RNA-DNA hybrid ribonuclease activity [GO:0004523]; structural constituent of virion [GO:0039660]; zinc ion binding [GO:0008270]
	MG_FUN1	NB501207:24:HWLGJBGXX:4:12408:23349:18645	P03136	0.0006088	34	Capsid protein VP1 (Coat protein VP1)	Viruses, Parvoviridae, Parvovirinae, Protoparvovirus, Rodent protoparvovirus 1, Hamster parvovirus H1	GO:0005198; GO:0019062; GO:0039615; GO:0039665; GO:0042025; GO:0046872; GO:0075512; GO:0075521; GO:0075732; GO:0099008	clathrin-dependent endocytosis of virus by host cell [GO:0075512]; microtubule-dependent intracellular transport of viral material towards nucleus [GO:0075521]; permeabilization of host organelle membrane involved in viral entry into host cell [GO:0039665]; viral entry via permeabilization of inner membrane [GO:0099008]; viral penetration into host nucleus [GO:0075732]; virion attachment to host …	metal ion binding [GO:0046872]; structural molecule activity [GO:0005198]
	MG_FUN1	NB501207:24:HWLGJBGXX:1:23305:10853:4910	Q7T6Y9	4.575e-21	85	Ribonucleoside-diphosphate reductase small chain (EC 1.17.4.1) (Ribonucleotide reductase small subunit)	Viruses, Mimiviridae, Mimivirus, Acanthamoeba polyphaga mimivirus (APMV)	GO:0004748; GO:0006260; GO:0009263; GO:0046872	deoxyribonucleotide biosynthetic process [GO:0009263]; DNA replication [GO:0006260]	metal ion binding [GO:0046872]; ribonucleoside-diphosphate reductase activity, thioredoxin disulfide as acceptor [GO:0004748]
	MG_FUN1	NB501207:24:HWLGJBGXX:2:23303:24752:15758	P20493	1.743e-10	52	Ribonucleoside-diphosphate reductase small chain (EC 1.17.4.1) (Ribonucleotide reductase small subunit)	Viruses, Poxviridae, Chordopoxvirinae, Orthopoxvirus, Vaccinia virus, Vaccinia virus (strain Copenhagen) (VACV)	GO:0004748; GO:0006260; GO:0009263; GO:0046872	deoxyribonucleotide biosynthetic process [GO:0009263]; DNA replication [GO:0006260]	metal ion binding [GO:0046872]; ribonucleoside-diphosphate reductase activity, thioredoxin disulfide as acceptor [GO:0004748]
	MG_FUN1	NB501207:24:HWLGJBGXX:3:11412:5566:18745	P03136	0.0006088	34	Capsid protein VP1 (Coat protein VP1)	Viruses, Parvoviridae, Parvovirinae, Protoparvovirus, Rodent protoparvovirus 1, Hamster parvovirus H1	GO:0005198; GO:0019062; GO:0039615; GO:0039665; GO:0042025; GO:0046872; GO:0075512; GO:0075521; GO:0075732; GO:0099008	clathrin-dependent endocytosis of virus by host cell [GO:0075512]; microtubule-dependent intracellular transport of viral material towards nucleus [GO:0075521]; permeabilization of host organelle membrane involved in viral entry into host cell [GO:0039665]; viral entry via permeabilization of inner membrane [GO:0099008]; viral penetration into host nucleus [GO:0075732]; virion attachment to host …	metal ion binding [GO:0046872]; structural molecule activity [GO:0005198]
	MG_FUN1	NB501207:24:HWLGJBGXX:3:23611:9399:18065	C5IY46	0.0002543	36	Minor capsid protein VP1 (EC 3.1.1.4)	Viruses, Parvoviridae, Parvovirinae, Bocaparvovirus, Primate bocaparvovirus 2, Human bocavirus 4 (HBoV4) (Human bocavirus type 4)	GO:0004623; GO:0005198; GO:0016042; GO:0030430; GO:0039615; GO:0042025; GO:0102567; GO:0102568	lipid catabolic process [GO:0016042]	phospholipase A2 activity [GO:0004623]; phospholipase A2 activity (consuming 1,2-dipalmitoylphosphatidylcholine) [GO:0102567]; phospholipase A2 activity consuming 1,2-dioleoylphosphatidylethanolamine) [GO:0102568]; structural molecule activity [GO:0005198]
	MG_FUN1	NB501207:24:HWLGJBGXX:3:12508:21293:5374	P20493	3.264e-25	98	Ribonucleoside-diphosphate reductase small chain (EC 1.17.4.1) (Ribonucleotide reductase small subunit)	Viruses, Poxviridae, Chordopoxvirinae, Orthopoxvirus, Vaccinia virus, Vaccinia virus (strain Copenhagen) (VACV)	GO:0004748; GO:0006260; GO:0009263; GO:0046872	deoxyribonucleotide biosynthetic process [GO:0009263]; DNA replication [GO:0006260]	metal ion binding [GO:0046872]; ribonucleoside-diphosphate reductase activity, thioredoxin disulfide as acceptor [GO:0004748]
	MG_FUN1	NB501207:24:HWLGJBGXX:4:22512:1876:10679	P03136	0.0006088	34	Capsid protein VP1 (Coat protein VP1)	Viruses, Parvoviridae, Parvovirinae, Protoparvovirus, Rodent protoparvovirus 1, Hamster parvovirus H1	GO:0005198; GO:0019062; GO:0039615; GO:0039665; GO:0042025; GO:0046872; GO:0075512; GO:0075521; GO:0075732; GO:0099008	clathrin-dependent endocytosis of virus by host cell [GO:0075512]; microtubule-dependent intracellular transport of viral material towards nucleus [GO:0075521]; permeabilization of host organelle membrane involved in viral entry into host cell [GO:0039665]; viral entry via permeabilization of inner membrane [GO:0099008]; viral penetration into host nucleus [GO:0075732]; virion attachment to host …	metal ion binding [GO:0046872]; structural molecule activity [GO:0005198]
	MG_FUN1	NB501207:24:HWLGJBGXX:1:21108:4775:14552	P03136	0.0003709	34	Capsid protein VP1 (Coat protein VP1)	Viruses, Parvoviridae, Parvovirinae, Protoparvovirus, Rodent protoparvovirus 1, Hamster parvovirus H1	GO:0005198; GO:0019062; GO:0039615; GO:0039665; GO:0042025; GO:0046872; GO:0075512; GO:0075521; GO:0075732; GO:0099008	clathrin-dependent endocytosis of virus by host cell [GO:0075512]; microtubule-dependent intracellular transport of viral material towards nucleus [GO:0075521]; permeabilization of host organelle membrane involved in viral entry into host cell [GO:0039665]; viral entry via permeabilization of inner membrane [GO:0099008]; viral penetration into host nucleus [GO:0075732]; virion attachment to host …	metal ion binding [GO:0046872]; structural molecule activity [GO:0005198]
	MG_FUN1	NB501207:24:HWLGJBGXX:2:12106:12293:14257	Q91FN5	0.0003383	34	Putative Bro-N domain-containing protein 289L	Viruses, Iridoviridae, Betairidovirinae, Iridovirus (small iridescent insect viruses), Invertebrate iridescent virus 6 (IIV-6) (Chilo iridescent virus)
	MG_FUN1	NB501207:24:HWLGJBGXX:3:13507:20445:12678	P32209	1.282e-19	81	Ribonucleoside-diphosphate reductase small chain (EC 1.17.4.1) (Ribonucleotide reductase small subunit)	Viruses, Poxviridae, Chordopoxvirinae, Suipoxvirus, Swinepox virus (SWPV), Swinepox virus (strain Kasza) (SWPV)	GO:0004748; GO:0006260; GO:0009263; GO:0046872	deoxyribonucleotide biosynthetic process [GO:0009263]; DNA replication [GO:0006260]	metal ion binding [GO:0046872]; ribonucleoside-diphosphate reductase activity, thioredoxin disulfide as acceptor [GO:0004748]
	MG_FUN1	NB501207:24:HWLGJBGXX:2:12110:18855:11236	P03136	0.000721	34	Capsid protein VP1 (Coat protein VP1)	Viruses, Parvoviridae, Parvovirinae, Protoparvovirus, Rodent protoparvovirus 1, Hamster parvovirus H1	GO:0005198; GO:0019062; GO:0039615; GO:0039665; GO:0042025; GO:0046872; GO:0075512; GO:0075521; GO:0075732; GO:0099008	clathrin-dependent endocytosis of virus by host cell [GO:0075512]; microtubule-dependent intracellular transport of viral material towards nucleus [GO:0075521]; permeabilization of host organelle membrane involved in viral entry into host cell [GO:0039665]; viral entry via permeabilization of inner membrane [GO:0099008]; viral penetration into host nucleus [GO:0075732]; virion attachment to host …	metal ion binding [GO:0046872]; structural molecule activity [GO:0005198]
	MG_FUN1	NB501207:24:HWLGJBGXX:2:12302:11464:15621	P03136	0.000666	33	Capsid protein VP1 (Coat protein VP1)	Viruses, Parvoviridae, Parvovirinae, Protoparvovirus, Rodent protoparvovirus 1, Hamster parvovirus H1	GO:0005198; GO:0019062; GO:0039615; GO:0039665; GO:0042025; GO:0046872; GO:0075512; GO:0075521; GO:0075732; GO:0099008	clathrin-dependent endocytosis of virus by host cell [GO:0075512]; microtubule-dependent intracellular transport of viral material towards nucleus [GO:0075521]; permeabilization of host organelle membrane involved in viral entry into host cell [GO:0039665]; viral entry via permeabilization of inner membrane [GO:0099008]; viral penetration into host nucleus [GO:0075732]; virion attachment to host …	metal ion binding [GO:0046872]; structural molecule activity [GO:0005198]
	MG_FUN1	NB501207:24:HWLGJBGXX:3:13509:20826:5918	P20493	1.197e-09	50	Ribonucleoside-diphosphate reductase small chain (EC 1.17.4.1) (Ribonucleotide reductase small subunit)	Viruses, Poxviridae, Chordopoxvirinae, Orthopoxvirus, Vaccinia virus, Vaccinia virus (strain Copenhagen) (VACV)	GO:0004748; GO:0006260; GO:0009263; GO:0046872	deoxyribonucleotide biosynthetic process [GO:0009263]; DNA replication [GO:0006260]	metal ion binding [GO:0046872]; ribonucleoside-diphosphate reductase activity, thioredoxin disulfide as acceptor [GO:0004748]
	MG_FUN1	NB501207:24:HWLGJBGXX:2:11108:14471:2032	P03136	0.0007234	34	Capsid protein VP1 (Coat protein VP1)	Viruses, Parvoviridae, Parvovirinae, Protoparvovirus, Rodent protoparvovirus 1, Hamster parvovirus H1	GO:0005198; GO:0019062; GO:0039615; GO:0039665; GO:0042025; GO:0046872; GO:0075512; GO:0075521; GO:0075732; GO:0099008	clathrin-dependent endocytosis of virus by host cell [GO:0075512]; microtubule-dependent intracellular transport of viral material towards nucleus [GO:0075521]; permeabilization of host organelle membrane involved in viral entry into host cell [GO:0039665]; viral entry via permeabilization of inner membrane [GO:0099008]; viral penetration into host nucleus [GO:0075732]; virion attachment to host …	metal ion binding [GO:0046872]; structural molecule activity [GO:0005198]
	MG_FUN1	NB501207:24:HWLGJBGXX:2:11307:16234:3262	P03136	0.0006444	34	Capsid protein VP1 (Coat protein VP1)	Viruses, Parvoviridae, Parvovirinae, Protoparvovirus, Rodent protoparvovirus 1, Hamster parvovirus H1	GO:0005198; GO:0019062; GO:0039615; GO:0039665; GO:0042025; GO:0046872; GO:0075512; GO:0075521; GO:0075732; GO:0099008	clathrin-dependent endocytosis of virus by host cell [GO:0075512]; microtubule-dependent intracellular transport of viral material towards nucleus [GO:0075521]; permeabilization of host organelle membrane involved in viral entry into host cell [GO:0039665]; viral entry via permeabilization of inner membrane [GO:0099008]; viral penetration into host nucleus [GO:0075732]; virion attachment to host …	metal ion binding [GO:0046872]; structural molecule activity [GO:0005198]
	MG_FUN1	NB501207:24:HWLGJBGXX:2:13301:11020:17572	Q9JFS4	2.9e-06	41	Kelch repeat and BTB domain-containing protein 2	Viruses, Poxviridae, Chordopoxvirinae, Orthopoxvirus, Ectromelia virus, Ectromelia virus (strain Moscow) (ECTV) (Mousepox virus)	GO:0030430; GO:0039649	modulation by virus of host ubiquitin-protein ligase activity [GO:0039649]
	MG_FUN1	NB501207:24:HWLGJBGXX:2:12303:13843:5626	P03136	6.33e-05	38	Capsid protein VP1 (Coat protein VP1)	Viruses, Parvoviridae, Parvovirinae, Protoparvovirus, Rodent protoparvovirus 1, Hamster parvovirus H1	GO:0005198; GO:0019062; GO:0039615; GO:0039665; GO:0042025; GO:0046872; GO:0075512; GO:0075521; GO:0075732; GO:0099008	clathrin-dependent endocytosis of virus by host cell [GO:0075512]; microtubule-dependent intracellular transport of viral material towards nucleus [GO:0075521]; permeabilization of host organelle membrane involved in viral entry into host cell [GO:0039665]; viral entry via permeabilization of inner membrane [GO:0099008]; viral penetration into host nucleus [GO:0075732]; virion attachment to host …	metal ion binding [GO:0046872]; structural molecule activity [GO:0005198]
	MG_FUN1	NB501207:24:HWLGJBGXX:4:11610:19955:10998	P03136	5.12e-05	38	Capsid protein VP1 (Coat protein VP1)	Viruses, Parvoviridae, Parvovirinae, Protoparvovirus, Rodent protoparvovirus 1, Hamster parvovirus H1	GO:0005198; GO:0019062; GO:0039615; GO:0039665; GO:0042025; GO:0046872; GO:0075512; GO:0075521; GO:0075732; GO:0099008	clathrin-dependent endocytosis of virus by host cell [GO:0075512]; microtubule-dependent intracellular transport of viral material towards nucleus [GO:0075521]; permeabilization of host organelle membrane involved in viral entry into host cell [GO:0039665]; viral entry via permeabilization of inner membrane [GO:0099008]; viral penetration into host nucleus [GO:0075732]; virion attachment to host …	metal ion binding [GO:0046872]; structural molecule activity [GO:0005198]
	MG_FUN1	NB501207:24:HWLGJBGXX:4:21606:10140:14409	P03136	0.0009411	33	Capsid protein VP1 (Coat protein VP1)	Viruses, Parvoviridae, Parvovirinae, Protoparvovirus, Rodent protoparvovirus 1, Hamster parvovirus H1	GO:0005198; GO:0019062; GO:0039615; GO:0039665; GO:0042025; GO:0046872; GO:0075512; GO:0075521; GO:0075732; GO:0099008	clathrin-dependent endocytosis of virus by host cell [GO:0075512]; microtubule-dependent intracellular transport of viral material towards nucleus [GO:0075521]; permeabilization of host organelle membrane involved in viral entry into host cell [GO:0039665]; viral entry via permeabilization of inner membrane [GO:0099008]; viral penetration into host nucleus [GO:0075732]; virion attachment to host …	metal ion binding [GO:0046872]; structural molecule activity [GO:0005198]
	MG_FUN1	NB501207:24:HWLGJBGXX:3:11608:25107:13253	P03136	0.0008975	34	Capsid protein VP1 (Coat protein VP1)	Viruses, Parvoviridae, Parvovirinae, Protoparvovirus, Rodent protoparvovirus 1, Hamster parvovirus H1	GO:0005198; GO:0019062; GO:0039615; GO:0039665; GO:0042025; GO:0046872; GO:0075512; GO:0075521; GO:0075732; GO:0099008	clathrin-dependent endocytosis of virus by host cell [GO:0075512]; microtubule-dependent intracellular transport of viral material towards nucleus [GO:0075521]; permeabilization of host organelle membrane involved in viral entry into host cell [GO:0039665]; viral entry via permeabilization of inner membrane [GO:0099008]; viral penetration into host nucleus [GO:0075732]; virion attachment to host …	metal ion binding [GO:0046872]; structural molecule activity [GO:0005198]
	MG_FUN1	NB501207:24:HWLGJBGXX:4:12409:9887:17022	P03136	0.0007621	34	Capsid protein VP1 (Coat protein VP1)	Viruses, Parvoviridae, Parvovirinae, Protoparvovirus, Rodent protoparvovirus 1, Hamster parvovirus H1	GO:0005198; GO:0019062; GO:0039615; GO:0039665; GO:0042025; GO:0046872; GO:0075512; GO:0075521; GO:0075732; GO:0099008	clathrin-dependent endocytosis of virus by host cell [GO:0075512]; microtubule-dependent intracellular transport of viral material towards nucleus [GO:0075521]; permeabilization of host organelle membrane involved in viral entry into host cell [GO:0039665]; viral entry via permeabilization of inner membrane [GO:0099008]; viral penetration into host nucleus [GO:0075732]; virion attachment to host …	metal ion binding [GO:0046872]; structural molecule activity [GO:0005198]
	MG_FUN1	NB501207:24:HWLGJBGXX:4:12606:20250:10616	P20493	5.996e-14	62	Ribonucleoside-diphosphate reductase small chain (EC 1.17.4.1) (Ribonucleotide reductase small subunit)	Viruses, Poxviridae, Chordopoxvirinae, Orthopoxvirus, Vaccinia virus, Vaccinia virus (strain Copenhagen) (VACV)	GO:0004748; GO:0006260; GO:0009263; GO:0046872	deoxyribonucleotide biosynthetic process [GO:0009263]; DNA replication [GO:0006260]	metal ion binding [GO:0046872]; ribonucleoside-diphosphate reductase activity, thioredoxin disulfide as acceptor [GO:0004748]
	MG_FUN1	NB501207:24:HWLGJBGXX:4:12606:20250:10616	P20560	6.768e-05	36	Uncharacterized 8.3 kDa protein	Viruses, Poxviridae, Chordopoxvirinae, Orthopoxvirus, Vaccinia virus, Vaccinia virus (strain Copenhagen) (VACV)
	MG_FUN1	NB501207:24:HWLGJBGXX:3:13606:16151:4995	P20493	3.862e-16	70	Ribonucleoside-diphosphate reductase small chain (EC 1.17.4.1) (Ribonucleotide reductase small subunit)	Viruses, Poxviridae, Chordopoxvirinae, Orthopoxvirus, Vaccinia virus, Vaccinia virus (strain Copenhagen) (VACV)	GO:0004748; GO:0006260; GO:0009263; GO:0046872	deoxyribonucleotide biosynthetic process [GO:0009263]; DNA replication [GO:0006260]	metal ion binding [GO:0046872]; ribonucleoside-diphosphate reductase activity, thioredoxin disulfide as acceptor [GO:0004748]
	MG_FUN1	NB501207:24:HWLGJBGXX:3:13606:16151:4995	P20560	1.951e-06	42	Uncharacterized 8.3 kDa protein	Viruses, Poxviridae, Chordopoxvirinae, Orthopoxvirus, Vaccinia virus, Vaccinia virus (strain Copenhagen) (VACV)
	MG_FUN1	NB501207:24:HWLGJBGXX:1:11101:12253:6175	P03136	0.0001007	38	Capsid protein VP1 (Coat protein VP1)	Viruses, Parvoviridae, Parvovirinae, Protoparvovirus, Rodent protoparvovirus 1, Hamster parvovirus H1	GO:0005198; GO:0019062; GO:0039615; GO:0039665; GO:0042025; GO:0046872; GO:0075512; GO:0075521; GO:0075732; GO:0099008	clathrin-dependent endocytosis of virus by host cell [GO:0075512]; microtubule-dependent intracellular transport of viral material towards nucleus [GO:0075521]; permeabilization of host organelle membrane involved in viral entry into host cell [GO:0039665]; viral entry via permeabilization of inner membrane [GO:0099008]; viral penetration into host nucleus [GO:0075732]; virion attachment to host …	metal ion binding [GO:0046872]; structural molecule activity [GO:0005198]
	MG_FUN1	NB501207:24:HWLGJBGXX:2:21202:6564:15225	P03136	0.000666	33	Capsid protein VP1 (Coat protein VP1)	Viruses, Parvoviridae, Parvovirinae, Protoparvovirus, Rodent protoparvovirus 1, Hamster parvovirus H1	GO:0005198; GO:0019062; GO:0039615; GO:0039665; GO:0042025; GO:0046872; GO:0075512; GO:0075521; GO:0075732; GO:0099008	clathrin-dependent endocytosis of virus by host cell [GO:0075512]; microtubule-dependent intracellular transport of viral material towards nucleus [GO:0075521]; permeabilization of host organelle membrane involved in viral entry into host cell [GO:0039665]; viral entry via permeabilization of inner membrane [GO:0099008]; viral penetration into host nucleus [GO:0075732]; virion attachment to host …	metal ion binding [GO:0046872]; structural molecule activity [GO:0005198]
	MG_FUN1	NB501207:24:HWLGJBGXX:2:21310:21895:11388	P03136	0.0005118	34	Capsid protein VP1 (Coat protein VP1)	Viruses, Parvoviridae, Parvovirinae, Protoparvovirus, Rodent protoparvovirus 1, Hamster parvovirus H1	GO:0005198; GO:0019062; GO:0039615; GO:0039665; GO:0042025; GO:0046872; GO:0075512; GO:0075521; GO:0075732; GO:0099008	clathrin-dependent endocytosis of virus by host cell [GO:0075512]; microtubule-dependent intracellular transport of viral material towards nucleus [GO:0075521]; permeabilization of host organelle membrane involved in viral entry into host cell [GO:0039665]; viral entry via permeabilization of inner membrane [GO:0099008]; viral penetration into host nucleus [GO:0075732]; virion attachment to host …	metal ion binding [GO:0046872]; structural molecule activity [GO:0005198]
	MG_FUN1	NB501207:24:HWLGJBGXX:2:21309:19700:15346	P03136	2.299e-05	39	Capsid protein VP1 (Coat protein VP1)	Viruses, Parvoviridae, Parvovirinae, Protoparvovirus, Rodent protoparvovirus 1, Hamster parvovirus H1	GO:0005198; GO:0019062; GO:0039615; GO:0039665; GO:0042025; GO:0046872; GO:0075512; GO:0075521; GO:0075732; GO:0099008	clathrin-dependent endocytosis of virus by host cell [GO:0075512]; microtubule-dependent intracellular transport of viral material towards nucleus [GO:0075521]; permeabilization of host organelle membrane involved in viral entry into host cell [GO:0039665]; viral entry via permeabilization of inner membrane [GO:0099008]; viral penetration into host nucleus [GO:0075732]; virion attachment to host …	metal ion binding [GO:0046872]; structural molecule activity [GO:0005198]
	MG_FUN1	NB501207:24:HWLGJBGXX:4:22501:14701:8839	P03136	0.0007934	33	Capsid protein VP1 (Coat protein VP1)	Viruses, Parvoviridae, Parvovirinae, Protoparvovirus, Rodent protoparvovirus 1, Hamster parvovirus H1	GO:0005198; GO:0019062; GO:0039615; GO:0039665; GO:0042025; GO:0046872; GO:0075512; GO:0075521; GO:0075732; GO:0099008	clathrin-dependent endocytosis of virus by host cell [GO:0075512]; microtubule-dependent intracellular transport of viral material towards nucleus [GO:0075521]; permeabilization of host organelle membrane involved in viral entry into host cell [GO:0039665]; viral entry via permeabilization of inner membrane [GO:0099008]; viral penetration into host nucleus [GO:0075732]; virion attachment to host …	metal ion binding [GO:0046872]; structural molecule activity [GO:0005198]
	MG_FUN1	NB501207:24:HWLGJBGXX:4:21410:24460:15070	P03136	0.000497	34	Capsid protein VP1 (Coat protein VP1)	Viruses, Parvoviridae, Parvovirinae, Protoparvovirus, Rodent protoparvovirus 1, Hamster parvovirus H1	GO:0005198; GO:0019062; GO:0039615; GO:0039665; GO:0042025; GO:0046872; GO:0075512; GO:0075521; GO:0075732; GO:0099008	clathrin-dependent endocytosis of virus by host cell [GO:0075512]; microtubule-dependent intracellular transport of viral material towards nucleus [GO:0075521]; permeabilization of host organelle membrane involved in viral entry into host cell [GO:0039665]; viral entry via permeabilization of inner membrane [GO:0099008]; viral penetration into host nucleus [GO:0075732]; virion attachment to host …	metal ion binding [GO:0046872]; structural molecule activity [GO:0005198]
	MG_FUN1	NB501207:24:HWLGJBGXX:4:21608:22274:6862	P03136	1.753e-05	39	Capsid protein VP1 (Coat protein VP1)	Viruses, Parvoviridae, Parvovirinae, Protoparvovirus, Rodent protoparvovirus 1, Hamster parvovirus H1	GO:0005198; GO:0019062; GO:0039615; GO:0039665; GO:0042025; GO:0046872; GO:0075512; GO:0075521; GO:0075732; GO:0099008	clathrin-dependent endocytosis of virus by host cell [GO:0075512]; microtubule-dependent intracellular transport of viral material towards nucleus [GO:0075521]; permeabilization of host organelle membrane involved in viral entry into host cell [GO:0039665]; viral entry via permeabilization of inner membrane [GO:0099008]; viral penetration into host nucleus [GO:0075732]; virion attachment to host …	metal ion binding [GO:0046872]; structural molecule activity [GO:0005198]
	MG_FUN1	NB501207:24:HWLGJBGXX:4:22501:15308:18901	P20493	7.718e-13	61	Ribonucleoside-diphosphate reductase small chain (EC 1.17.4.1) (Ribonucleotide reductase small subunit)	Viruses, Poxviridae, Chordopoxvirinae, Orthopoxvirus, Vaccinia virus, Vaccinia virus (strain Copenhagen) (VACV)	GO:0004748; GO:0006260; GO:0009263; GO:0046872	deoxyribonucleotide biosynthetic process [GO:0009263]; DNA replication [GO:0006260]	metal ion binding [GO:0046872]; ribonucleoside-diphosphate reductase activity, thioredoxin disulfide as acceptor [GO:0004748]
	MG_FUN1	NB501207:24:HWLGJBGXX:4:22501:15308:18901	P20560	0.0001291	36	Uncharacterized 8.3 kDa protein	Viruses, Poxviridae, Chordopoxvirinae, Orthopoxvirus, Vaccinia virus, Vaccinia virus (strain Copenhagen) (VACV)
	MG_FUN1	NB501207:24:HWLGJBGXX:4:22406:24805:10598	Q9DHU2	2.832e-10	52	Ribonucleoside-diphosphate reductase small chain (EC 1.17.4.1) (Ribonucleotide reductase small subunit)	Viruses, Poxviridae, Chordopoxvirinae, Yatapoxvirus, Tanapox virus, Yaba-like disease virus (YLDV)	GO:0004748; GO:0006260; GO:0009263; GO:0046872	deoxyribonucleotide biosynthetic process [GO:0009263]; DNA replication [GO:0006260]	metal ion binding [GO:0046872]; ribonucleoside-diphosphate reductase activity, thioredoxin disulfide as acceptor [GO:0004748]
	MG_FUN1	NB501207:24:HWLGJBGXX:4:13507:11991:7141	P03136	0.0006502	34	Capsid protein VP1 (Coat protein VP1)	Viruses, Parvoviridae, Parvovirinae, Protoparvovirus, Rodent protoparvovirus 1, Hamster parvovirus H1	GO:0005198; GO:0019062; GO:0039615; GO:0039665; GO:0042025; GO:0046872; GO:0075512; GO:0075521; GO:0075732; GO:0099008	clathrin-dependent endocytosis of virus by host cell [GO:0075512]; microtubule-dependent intracellular transport of viral material towards nucleus [GO:0075521]; permeabilization of host organelle membrane involved in viral entry into host cell [GO:0039665]; viral entry via permeabilization of inner membrane [GO:0099008]; viral penetration into host nucleus [GO:0075732]; virion attachment to host …	metal ion binding [GO:0046872]; structural molecule activity [GO:0005198]
	MG_FUN1	NB501207:24:HWLGJBGXX:4:22404:5601:19903	P03797	7.569e-05	36	Protein 3.8 (Gene product 3.8) (Gp3.8)	Viruses, Caudovirales, Podoviridae (phages with short tails), Autographivirinae, Teseptimavirus, Escherichia virus T7, Escherichia phage T7 (Bacteriophage T7)
	MG_FUN1	NB501207:24:HWLGJBGXX:4:22505:25691:17017	P03136	0.0005223	34	Capsid protein VP1 (Coat protein VP1)	Viruses, Parvoviridae, Parvovirinae, Protoparvovirus, Rodent protoparvovirus 1, Hamster parvovirus H1	GO:0005198; GO:0019062; GO:0039615; GO:0039665; GO:0042025; GO:0046872; GO:0075512; GO:0075521; GO:0075732; GO:0099008	clathrin-dependent endocytosis of virus by host cell [GO:0075512]; microtubule-dependent intracellular transport of viral material towards nucleus [GO:0075521]; permeabilization of host organelle membrane involved in viral entry into host cell [GO:0039665]; viral entry via permeabilization of inner membrane [GO:0099008]; viral penetration into host nucleus [GO:0075732]; virion attachment to host …	metal ion binding [GO:0046872]; structural molecule activity [GO:0005198]
	MG_FUN1	NB501207:24:HWLGJBGXX:1:22101:1284:4338	P03136	0.0004548	34	Capsid protein VP1 (Coat protein VP1)	Viruses, Parvoviridae, Parvovirinae, Protoparvovirus, Rodent protoparvovirus 1, Hamster parvovirus H1	GO:0005198; GO:0019062; GO:0039615; GO:0039665; GO:0042025; GO:0046872; GO:0075512; GO:0075521; GO:0075732; GO:0099008	clathrin-dependent endocytosis of virus by host cell [GO:0075512]; microtubule-dependent intracellular transport of viral material towards nucleus [GO:0075521]; permeabilization of host organelle membrane involved in viral entry into host cell [GO:0039665]; viral entry via permeabilization of inner membrane [GO:0099008]; viral penetration into host nucleus [GO:0075732]; virion attachment to host …	metal ion binding [GO:0046872]; structural molecule activity [GO:0005198]
	MG_FUN1	NB501207:24:HWLGJBGXX:2:13303:20684:6510	P20493	2.149e-09	49	Ribonucleoside-diphosphate reductase small chain (EC 1.17.4.1) (Ribonucleotide reductase small subunit)	Viruses, Poxviridae, Chordopoxvirinae, Orthopoxvirus, Vaccinia virus, Vaccinia virus (strain Copenhagen) (VACV)	GO:0004748; GO:0006260; GO:0009263; GO:0046872	deoxyribonucleotide biosynthetic process [GO:0009263]; DNA replication [GO:0006260]	metal ion binding [GO:0046872]; ribonucleoside-diphosphate reductase activity, thioredoxin disulfide as acceptor [GO:0004748]
	MG_FUN1	NB501207:24:HWLGJBGXX:1:23301:10483:9017	P03136	3.471e-05	40	Capsid protein VP1 (Coat protein VP1)	Viruses, Parvoviridae, Parvovirinae, Protoparvovirus, Rodent protoparvovirus 1, Hamster parvovirus H1	GO:0005198; GO:0019062; GO:0039615; GO:0039665; GO:0042025; GO:0046872; GO:0075512; GO:0075521; GO:0075732; GO:0099008	clathrin-dependent endocytosis of virus by host cell [GO:0075512]; microtubule-dependent intracellular transport of viral material towards nucleus [GO:0075521]; permeabilization of host organelle membrane involved in viral entry into host cell [GO:0039665]; viral entry via permeabilization of inner membrane [GO:0099008]; viral penetration into host nucleus [GO:0075732]; virion attachment to host …	metal ion binding [GO:0046872]; structural molecule activity [GO:0005198]
	MG_FUN1	NB501207:24:HWLGJBGXX:4:22609:23611:18517	P03136	0.0004165	34	Capsid protein VP1 (Coat protein VP1)	Viruses, Parvoviridae, Parvovirinae, Protoparvovirus, Rodent protoparvovirus 1, Hamster parvovirus H1	GO:0005198; GO:0019062; GO:0039615; GO:0039665; GO:0042025; GO:0046872; GO:0075512; GO:0075521; GO:0075732; GO:0099008	clathrin-dependent endocytosis of virus by host cell [GO:0075512]; microtubule-dependent intracellular transport of viral material towards nucleus [GO:0075521]; permeabilization of host organelle membrane involved in viral entry into host cell [GO:0039665]; viral entry via permeabilization of inner membrane [GO:0099008]; viral penetration into host nucleus [GO:0075732]; virion attachment to host …	metal ion binding [GO:0046872]; structural molecule activity [GO:0005198]
	MG_FUN1	NB501207:24:HWLGJBGXX:4:23507:7066:15759	Q9DHU2	2.809e-16	70	Ribonucleoside-diphosphate reductase small chain (EC 1.17.4.1) (Ribonucleotide reductase small subunit)	Viruses, Poxviridae, Chordopoxvirinae, Yatapoxvirus, Tanapox virus, Yaba-like disease virus (YLDV)	GO:0004748; GO:0006260; GO:0009263; GO:0046872	deoxyribonucleotide biosynthetic process [GO:0009263]; DNA replication [GO:0006260]	metal ion binding [GO:0046872]; ribonucleoside-diphosphate reductase activity, thioredoxin disulfide as acceptor [GO:0004748]
	MG_FUN1	NB501207:24:HWLGJBGXX:1:21311:13370:5932	P20493	2.86e-18	76	Ribonucleoside-diphosphate reductase small chain (EC 1.17.4.1) (Ribonucleotide reductase small subunit)	Viruses, Poxviridae, Chordopoxvirinae, Orthopoxvirus, Vaccinia virus, Vaccinia virus (strain Copenhagen) (VACV)	GO:0004748; GO:0006260; GO:0009263; GO:0046872	deoxyribonucleotide biosynthetic process [GO:0009263]; DNA replication [GO:0006260]	metal ion binding [GO:0046872]; ribonucleoside-diphosphate reductase activity, thioredoxin disulfide as acceptor [GO:0004748]
	MG_FUN1	NB501207:24:HWLGJBGXX:1:21311:13370:5932	P20560	3.358e-07	45	Uncharacterized 8.3 kDa protein	Viruses, Poxviridae, Chordopoxvirinae, Orthopoxvirus, Vaccinia virus, Vaccinia virus (strain Copenhagen) (VACV)
	MG_FUN1	NB501207:24:HWLGJBGXX:1:22204:8125:2200	P15054	1.793e-09	49	Tyrosine-protein kinase transforming protein Src (EC 2.7.10.2) (pp60v-src) (p60-Src) (v-Src)	Viruses, Ortervirales, Retroviridae, Orthoretrovirinae, Alpharetrovirus, Avian sarcoma virus (strain Y73), Avian sarcoma virus (strain PR2257)	GO:0004715; GO:0005524		ATP binding [GO:0005524]; non-membrane spanning protein tyrosine kinase activity [GO:0004715]
	MG_FUN1	NB501207:24:HWLGJBGXX:2:12311:9165:3931	P0DOM7	1.572e-13	61	Thymidine kinase (EC 2.7.1.21)	Viruses, Poxviridae, Chordopoxvirinae, Orthopoxvirus, Variola virus, Variola virus (isolate Human/India/Ind3/1967) (VARV) (Smallpox virus)	GO:0004797; GO:0005524; GO:0046872; GO:0071897	DNA biosynthetic process [GO:0071897]	ATP binding [GO:0005524]; metal ion binding [GO:0046872]; thymidine kinase activity [GO:0004797]
	MG_FUN1	NB501207:24:HWLGJBGXX:2:13211:26126:13310	Q9DHU2	2.669e-16	70	Ribonucleoside-diphosphate reductase small chain (EC 1.17.4.1) (Ribonucleotide reductase small subunit)	Viruses, Poxviridae, Chordopoxvirinae, Yatapoxvirus, Tanapox virus, Yaba-like disease virus (YLDV)	GO:0004748; GO:0006260; GO:0009263; GO:0046872	deoxyribonucleotide biosynthetic process [GO:0009263]; DNA replication [GO:0006260]	metal ion binding [GO:0046872]; ribonucleoside-diphosphate reductase activity, thioredoxin disulfide as acceptor [GO:0004748]
	MG_FUN1	NB501207:24:HWLGJBGXX:2:21101:3622:12798	P03136	0.0002316	35	Capsid protein VP1 (Coat protein VP1)	Viruses, Parvoviridae, Parvovirinae, Protoparvovirus, Rodent protoparvovirus 1, Hamster parvovirus H1	GO:0005198; GO:0019062; GO:0039615; GO:0039665; GO:0042025; GO:0046872; GO:0075512; GO:0075521; GO:0075732; GO:0099008	clathrin-dependent endocytosis of virus by host cell [GO:0075512]; microtubule-dependent intracellular transport of viral material towards nucleus [GO:0075521]; permeabilization of host organelle membrane involved in viral entry into host cell [GO:0039665]; viral entry via permeabilization of inner membrane [GO:0099008]; viral penetration into host nucleus [GO:0075732]; virion attachment to host …	metal ion binding [GO:0046872]; structural molecule activity [GO:0005198]
	MG_FUN1	NB501207:24:HWLGJBGXX:3:21404:2704:19821	P03136	0.0003413	35	Capsid protein VP1 (Coat protein VP1)	Viruses, Parvoviridae, Parvovirinae, Protoparvovirus, Rodent protoparvovirus 1, Hamster parvovirus H1	GO:0005198; GO:0019062; GO:0039615; GO:0039665; GO:0042025; GO:0046872; GO:0075512; GO:0075521; GO:0075732; GO:0099008	clathrin-dependent endocytosis of virus by host cell [GO:0075512]; microtubule-dependent intracellular transport of viral material towards nucleus [GO:0075521]; permeabilization of host organelle membrane involved in viral entry into host cell [GO:0039665]; viral entry via permeabilization of inner membrane [GO:0099008]; viral penetration into host nucleus [GO:0075732]; virion attachment to host …	metal ion binding [GO:0046872]; structural molecule activity [GO:0005198]
	MG_FUN1	NB501207:24:HWLGJBGXX:3:22505:20656:1192	P20493	7.151e-12	57	Ribonucleoside-diphosphate reductase small chain (EC 1.17.4.1) (Ribonucleotide reductase small subunit)	Viruses, Poxviridae, Chordopoxvirinae, Orthopoxvirus, Vaccinia virus, Vaccinia virus (strain Copenhagen) (VACV)	GO:0004748; GO:0006260; GO:0009263; GO:0046872	deoxyribonucleotide biosynthetic process [GO:0009263]; DNA replication [GO:0006260]	metal ion binding [GO:0046872]; ribonucleoside-diphosphate reductase activity, thioredoxin disulfide as acceptor [GO:0004748]
	MG_FUN1	NB501207:24:HWLGJBGXX:3:21602:23653:7049	P03136	0.0006444	34	Capsid protein VP1 (Coat protein VP1)	Viruses, Parvoviridae, Parvovirinae, Protoparvovirus, Rodent protoparvovirus 1, Hamster parvovirus H1	GO:0005198; GO:0019062; GO:0039615; GO:0039665; GO:0042025; GO:0046872; GO:0075512; GO:0075521; GO:0075732; GO:0099008	clathrin-dependent endocytosis of virus by host cell [GO:0075512]; microtubule-dependent intracellular transport of viral material towards nucleus [GO:0075521]; permeabilization of host organelle membrane involved in viral entry into host cell [GO:0039665]; viral entry via permeabilization of inner membrane [GO:0099008]; viral penetration into host nucleus [GO:0075732]; virion attachment to host …	metal ion binding [GO:0046872]; structural molecule activity [GO:0005198]
	MG_FUN1	NB501207:24:HWLGJBGXX:4:23406:22590:19050	P03136	2.937e-05	39	Capsid protein VP1 (Coat protein VP1)	Viruses, Parvoviridae, Parvovirinae, Protoparvovirus, Rodent protoparvovirus 1, Hamster parvovirus H1	GO:0005198; GO:0019062; GO:0039615; GO:0039665; GO:0042025; GO:0046872; GO:0075512; GO:0075521; GO:0075732; GO:0099008	clathrin-dependent endocytosis of virus by host cell [GO:0075512]; microtubule-dependent intracellular transport of viral material towards nucleus [GO:0075521]; permeabilization of host organelle membrane involved in viral entry into host cell [GO:0039665]; viral entry via permeabilization of inner membrane [GO:0099008]; viral penetration into host nucleus [GO:0075732]; virion attachment to host …	metal ion binding [GO:0046872]; structural molecule activity [GO:0005198]
	MG_FUN1	NB501207:24:HWLGJBGXX:2:21312:12445:4219	P03136	6.33e-05	38	Capsid protein VP1 (Coat protein VP1)	Viruses, Parvoviridae, Parvovirinae, Protoparvovirus, Rodent protoparvovirus 1, Hamster parvovirus H1	GO:0005198; GO:0019062; GO:0039615; GO:0039665; GO:0042025; GO:0046872; GO:0075512; GO:0075521; GO:0075732; GO:0099008	clathrin-dependent endocytosis of virus by host cell [GO:0075512]; microtubule-dependent intracellular transport of viral material towards nucleus [GO:0075521]; permeabilization of host organelle membrane involved in viral entry into host cell [GO:0039665]; viral entry via permeabilization of inner membrane [GO:0099008]; viral penetration into host nucleus [GO:0075732]; virion attachment to host …	metal ion binding [GO:0046872]; structural molecule activity [GO:0005198]
	MG_FUN1	NB501207:24:HWLGJBGXX:2:22211:4499:8829	Q5UQ50	4.69e-05	37	Collagen-like protein 6	Viruses, Mimiviridae, Mimivirus, Acanthamoeba polyphaga mimivirus (APMV)	GO:0019012
	MG_FUN1	NB501207:24:HWLGJBGXX:3:21612:14639:3509	P20493	4.66e-07	44	Ribonucleoside-diphosphate reductase small chain (EC 1.17.4.1) (Ribonucleotide reductase small subunit)	Viruses, Poxviridae, Chordopoxvirinae, Orthopoxvirus, Vaccinia virus, Vaccinia virus (strain Copenhagen) (VACV)	GO:0004748; GO:0006260; GO:0009263; GO:0046872	deoxyribonucleotide biosynthetic process [GO:0009263]; DNA replication [GO:0006260]	metal ion binding [GO:0046872]; ribonucleoside-diphosphate reductase activity, thioredoxin disulfide as acceptor [GO:0004748]
	MG_FUN1	NB501207:24:HWLGJBGXX:4:22410:1335:6767	Q9DHU2	2.235e-20	82	Ribonucleoside-diphosphate reductase small chain (EC 1.17.4.1) (Ribonucleotide reductase small subunit)	Viruses, Poxviridae, Chordopoxvirinae, Yatapoxvirus, Tanapox virus, Yaba-like disease virus (YLDV)	GO:0004748; GO:0006260; GO:0009263; GO:0046872	deoxyribonucleotide biosynthetic process [GO:0009263]; DNA replication [GO:0006260]	metal ion binding [GO:0046872]; ribonucleoside-diphosphate reductase activity, thioredoxin disulfide as acceptor [GO:0004748]
	MG_FUN1	NB501207:24:HWLGJBGXX:1:23102:19893:2576	P03136	0.0008895	33	Capsid protein VP1 (Coat protein VP1)	Viruses, Parvoviridae, Parvovirinae, Protoparvovirus, Rodent protoparvovirus 1, Hamster parvovirus H1	GO:0005198; GO:0019062; GO:0039615; GO:0039665; GO:0042025; GO:0046872; GO:0075512; GO:0075521; GO:0075732; GO:0099008	clathrin-dependent endocytosis of virus by host cell [GO:0075512]; microtubule-dependent intracellular transport of viral material towards nucleus [GO:0075521]; permeabilization of host organelle membrane involved in viral entry into host cell [GO:0039665]; viral entry via permeabilization of inner membrane [GO:0099008]; viral penetration into host nucleus [GO:0075732]; virion attachment to host …	metal ion binding [GO:0046872]; structural molecule activity [GO:0005198]
	MG_FUN1	NB501207:24:HWLGJBGXX:3:23512:19136:11557	P03136	2.079e-05	39	Capsid protein VP1 (Coat protein VP1)	Viruses, Parvoviridae, Parvovirinae, Protoparvovirus, Rodent protoparvovirus 1, Hamster parvovirus H1	GO:0005198; GO:0019062; GO:0039615; GO:0039665; GO:0042025; GO:0046872; GO:0075512; GO:0075521; GO:0075732; GO:0099008	clathrin-dependent endocytosis of virus by host cell [GO:0075512]; microtubule-dependent intracellular transport of viral material towards nucleus [GO:0075521]; permeabilization of host organelle membrane involved in viral entry into host cell [GO:0039665]; viral entry via permeabilization of inner membrane [GO:0099008]; viral penetration into host nucleus [GO:0075732]; virion attachment to host …	metal ion binding [GO:0046872]; structural molecule activity [GO:0005198]
	MG_FUN1	NB501207:24:HWLGJBGXX:4:11607:23453:16217	P03136	0.0005426	34	Capsid protein VP1 (Coat protein VP1)	Viruses, Parvoviridae, Parvovirinae, Protoparvovirus, Rodent protoparvovirus 1, Hamster parvovirus H1	GO:0005198; GO:0019062; GO:0039615; GO:0039665; GO:0042025; GO:0046872; GO:0075512; GO:0075521; GO:0075732; GO:0099008	clathrin-dependent endocytosis of virus by host cell [GO:0075512]; microtubule-dependent intracellular transport of viral material towards nucleus [GO:0075521]; permeabilization of host organelle membrane involved in viral entry into host cell [GO:0039665]; viral entry via permeabilization of inner membrane [GO:0099008]; viral penetration into host nucleus [GO:0075732]; virion attachment to host …	metal ion binding [GO:0046872]; structural molecule activity [GO:0005198]
	MG_FUN1	NB501207:24:HWLGJBGXX:4:12410:24256:10241	P03136	0.0005241	34	Capsid protein VP1 (Coat protein VP1)	Viruses, Parvoviridae, Parvovirinae, Protoparvovirus, Rodent protoparvovirus 1, Hamster parvovirus H1	GO:0005198; GO:0019062; GO:0039615; GO:0039665; GO:0042025; GO:0046872; GO:0075512; GO:0075521; GO:0075732; GO:0099008	clathrin-dependent endocytosis of virus by host cell [GO:0075512]; microtubule-dependent intracellular transport of viral material towards nucleus [GO:0075521]; permeabilization of host organelle membrane involved in viral entry into host cell [GO:0039665]; viral entry via permeabilization of inner membrane [GO:0099008]; viral penetration into host nucleus [GO:0075732]; virion attachment to host …	metal ion binding [GO:0046872]; structural molecule activity [GO:0005198]
	MG_FUN1	NB501207:24:HWLGJBGXX:3:11601:18464:16337	P32209	6.874e-28	105	Ribonucleoside-diphosphate reductase small chain (EC 1.17.4.1) (Ribonucleotide reductase small subunit)	Viruses, Poxviridae, Chordopoxvirinae, Suipoxvirus, Swinepox virus (SWPV), Swinepox virus (strain Kasza) (SWPV)	GO:0004748; GO:0006260; GO:0009263; GO:0046872	deoxyribonucleotide biosynthetic process [GO:0009263]; DNA replication [GO:0006260]	metal ion binding [GO:0046872]; ribonucleoside-diphosphate reductase activity, thioredoxin disulfide as acceptor [GO:0004748]
	MG_FUN1	NB501207:24:HWLGJBGXX:3:11601:18464:16337	P20561	3.22e-07	46	Uncharacterized 11.6 kDa protein	Viruses, Poxviridae, Chordopoxvirinae, Orthopoxvirus, Vaccinia virus, Vaccinia virus (strain Copenhagen) (VACV)
	MG_FUN1	NB501207:24:HWLGJBGXX:3:13403:12192:7533	P03136	0.0006444	34	Capsid protein VP1 (Coat protein VP1)	Viruses, Parvoviridae, Parvovirinae, Protoparvovirus, Rodent protoparvovirus 1, Hamster parvovirus H1	GO:0005198; GO:0019062; GO:0039615; GO:0039665; GO:0042025; GO:0046872; GO:0075512; GO:0075521; GO:0075732; GO:0099008	clathrin-dependent endocytosis of virus by host cell [GO:0075512]; microtubule-dependent intracellular transport of viral material towards nucleus [GO:0075521]; permeabilization of host organelle membrane involved in viral entry into host cell [GO:0039665]; viral entry via permeabilization of inner membrane [GO:0099008]; viral penetration into host nucleus [GO:0075732]; virion attachment to host …	metal ion binding [GO:0046872]; structural molecule activity [GO:0005198]
	MG_FUN1	NB501207:24:HWLGJBGXX:4:13505:24608:5447	P20493	3.486e-16	70	Ribonucleoside-diphosphate reductase small chain (EC 1.17.4.1) (Ribonucleotide reductase small subunit)	Viruses, Poxviridae, Chordopoxvirinae, Orthopoxvirus, Vaccinia virus, Vaccinia virus (strain Copenhagen) (VACV)	GO:0004748; GO:0006260; GO:0009263; GO:0046872	deoxyribonucleotide biosynthetic process [GO:0009263]; DNA replication [GO:0006260]	metal ion binding [GO:0046872]; ribonucleoside-diphosphate reductase activity, thioredoxin disulfide as acceptor [GO:0004748]
	MG_FUN1	NB501207:24:HWLGJBGXX:4:13505:24608:5447	P20560	2.314e-06	42	Uncharacterized 8.3 kDa protein	Viruses, Poxviridae, Chordopoxvirinae, Orthopoxvirus, Vaccinia virus, Vaccinia virus (strain Copenhagen) (VACV)
	MG_FUN1	NB501207:24:HWLGJBGXX:1:21107:2807:19214	Q09T00	4.156e-05	38	Gag polyprotein (Pr53Gag) [Cleaved into: Matrix protein p19 (MA); Capsid protein p24 (CA); Nucleocapsid protein p15-gag (NC-gag)]	Viruses, Ortervirales, Retroviridae, Orthoretrovirinae, Deltaretrovirus, Primate T-lymphotropic virus 3, Human T-cell leukemia virus 3 (strain Pyl43) (HTLV-3)	GO:0003676; GO:0005198; GO:0008270; GO:0016032; GO:0019013	viral process [GO:0016032]	nucleic acid binding [GO:0003676]; structural molecule activity [GO:0005198]; zinc ion binding [GO:0008270]
	MG_FUN1	NB501207:24:HWLGJBGXX:4:22409:26818:6766	Q9DHU2	3.906e-19	78	Ribonucleoside-diphosphate reductase small chain (EC 1.17.4.1) (Ribonucleotide reductase small subunit)	Viruses, Poxviridae, Chordopoxvirinae, Yatapoxvirus, Tanapox virus, Yaba-like disease virus (YLDV)	GO:0004748; GO:0006260; GO:0009263; GO:0046872	deoxyribonucleotide biosynthetic process [GO:0009263]; DNA replication [GO:0006260]	metal ion binding [GO:0046872]; ribonucleoside-diphosphate reductase activity, thioredoxin disulfide as acceptor [GO:0004748]
	MG_FUN1	NB501207:24:HWLGJBGXX:2:21308:15226:17154	P03136	2.957e-05	39	Capsid protein VP1 (Coat protein VP1)	Viruses, Parvoviridae, Parvovirinae, Protoparvovirus, Rodent protoparvovirus 1, Hamster parvovirus H1	GO:0005198; GO:0019062; GO:0039615; GO:0039665; GO:0042025; GO:0046872; GO:0075512; GO:0075521; GO:0075732; GO:0099008	clathrin-dependent endocytosis of virus by host cell [GO:0075512]; microtubule-dependent intracellular transport of viral material towards nucleus [GO:0075521]; permeabilization of host organelle membrane involved in viral entry into host cell [GO:0039665]; viral entry via permeabilization of inner membrane [GO:0099008]; viral penetration into host nucleus [GO:0075732]; virion attachment to host …	metal ion binding [GO:0046872]; structural molecule activity [GO:0005198]
	MG_FUN1	NB501207:24:HWLGJBGXX:1:13208:5369:1687	P03136	0.0005426	34	Capsid protein VP1 (Coat protein VP1)	Viruses, Parvoviridae, Parvovirinae, Protoparvovirus, Rodent protoparvovirus 1, Hamster parvovirus H1	GO:0005198; GO:0019062; GO:0039615; GO:0039665; GO:0042025; GO:0046872; GO:0075512; GO:0075521; GO:0075732; GO:0099008	clathrin-dependent endocytosis of virus by host cell [GO:0075512]; microtubule-dependent intracellular transport of viral material towards nucleus [GO:0075521]; permeabilization of host organelle membrane involved in viral entry into host cell [GO:0039665]; viral entry via permeabilization of inner membrane [GO:0099008]; viral penetration into host nucleus [GO:0075732]; virion attachment to host …	metal ion binding [GO:0046872]; structural molecule activity [GO:0005198]
	MG_FUN1	NB501207:24:HWLGJBGXX:3:13601:1359:12115	Q3YPH4	0.0006088	34	Minor capsid protein VP1 (EC 3.1.1.4)	Viruses, Parvoviridae, Parvovirinae, Bocaparvovirus, Primate bocaparvovirus 1, Primate bocaparvovirus 1 (strain Human bocavirus 1 type 1) (HBoV1) (Human bocavirus type 1)	GO:0004623; GO:0005198; GO:0016042; GO:0019028; GO:0030430; GO:0039615; GO:0042025; GO:0102567; GO:0102568	lipid catabolic process [GO:0016042]	phospholipase A2 activity [GO:0004623]; phospholipase A2 activity (consuming 1,2-dipalmitoylphosphatidylcholine) [GO:0102567]; phospholipase A2 activity consuming 1,2-dioleoylphosphatidylethanolamine) [GO:0102568]; structural molecule activity [GO:0005198]
	MG_FUN1	NB501207:24:HWLGJBGXX:4:21403:14770:12222	P03136	0.000497	34	Capsid protein VP1 (Coat protein VP1)	Viruses, Parvoviridae, Parvovirinae, Protoparvovirus, Rodent protoparvovirus 1, Hamster parvovirus H1	GO:0005198; GO:0019062; GO:0039615; GO:0039665; GO:0042025; GO:0046872; GO:0075512; GO:0075521; GO:0075732; GO:0099008	clathrin-dependent endocytosis of virus by host cell [GO:0075512]; microtubule-dependent intracellular transport of viral material towards nucleus [GO:0075521]; permeabilization of host organelle membrane involved in viral entry into host cell [GO:0039665]; viral entry via permeabilization of inner membrane [GO:0099008]; viral penetration into host nucleus [GO:0075732]; virion attachment to host …	metal ion binding [GO:0046872]; structural molecule activity [GO:0005198]
	MG_FUN1	NB501207:24:HWLGJBGXX:2:22312:19923:17618	P03136	0.0004	34	Capsid protein VP1 (Coat protein VP1)	Viruses, Parvoviridae, Parvovirinae, Protoparvovirus, Rodent protoparvovirus 1, Hamster parvovirus H1	GO:0005198; GO:0019062; GO:0039615; GO:0039665; GO:0042025; GO:0046872; GO:0075512; GO:0075521; GO:0075732; GO:0099008	clathrin-dependent endocytosis of virus by host cell [GO:0075512]; microtubule-dependent intracellular transport of viral material towards nucleus [GO:0075521]; permeabilization of host organelle membrane involved in viral entry into host cell [GO:0039665]; viral entry via permeabilization of inner membrane [GO:0099008]; viral penetration into host nucleus [GO:0075732]; virion attachment to host …	metal ion binding [GO:0046872]; structural molecule activity [GO:0005198]
[truncated: 23,864 more rows]

## Sheet: Table_S9
	Table S9. Summary of the funtional annotation of viral sequences against viral proteins from UniProt
[truncated: 149 more rows]
